# Supplementary material for: CAFuncAPA: a knowledgebase for systematic functional annotations of APA events in human cancers
Source: NAR Cancer. 2023 Jan 23;5(1):zcad004. doi: 10.1093/narcan/zcad004 (PMC9869079; doi:10.1093/narcan/zcad004)
Supplement: zcad004_Supplemental_Files [file zcad004_supplemental_files.zip › Supplementary Tables.xlsx]

## Sheet: Supplementary Table S1
Table S1. Comparision of CAFuncAPA with previous database.
Data type/Specific function	CAFuncAPA	TC3A	SNP2APA	PolyADB2	PACdb	APADB	APASDB
APA sites	O	O		O	O	O	O
Survival analysis and pathology stage analysis of APA events	O	O
Correlation analysis betwween APA events and gene expression	O	O
Survival analysis and pathology stage analysis of APA events and isoforms	O
APA-regulated miRNA escape	O
Effect of APA events in RBPs on their targets	O
Effect of APA events in splicing factors on alternative splicing	O
APA events dys-regulated by SNPs	O		O
APA Quantitative trait Methylation (APA-QTM)	O
Related drugs for APA gene	O

## Sheet: Supplementary Table S2
Table S2. Summary table of data download and collection in CAFunAPA.
Data	Source	Download tools
APA data (PDUI)	TC3A	https://www.synapse.org/#!Synapse:syn24982198/files/
Clinical profiles (cancer stages and survival of patients)	TCGA	R Package ‘TCGAbiolinks’
Gene expression data	TCGA	R Package ‘TCGAbiolinks’
Isoform expression data	TCGA	http://firebrowse.org/
miRNA and targets	Targetscan	https://www.targetscan.org/vert_80/
RBP and RBP targets	StarBase	http://starbase.info/
Splicing factors	SpliceAid-F database and previous studies (Sveen, A, et al. Genome medicine, 2011; Seiler, M, et al. Cell reports, 2018; Singh, Parmit K, et al. Genes & development, 2015; Sveen, A., et al. Oncogene, 2016.)	http://srv00.recas.ba.infn.it/SpliceAidF/
Splicing event data	Kahles, André, et al. Cancer cell 2018.	The Genomic Data Commons (GDC)
SNP location information	dbSNP	http://www.ncbi.nlm.nih.gov/SNP
SNP genotype data	TCGA	TCGA
hg19 reference genome	UCSC	https://genome.ucsc.edu/
Methylation data	TCGA	http://firebrowse.org/
Drugs data	DrugBank	https://go.drugbank.com/

## Sheet: Supplemetary Table S3
Table S3. Summary table of data analysis for each function in CAFunAPA
Function	Method	Threshold	Description
Prognosis-associated APA events	Kaplan-Meier (K-M) survival analysis and Cox survival analysis	P<0.05 and Num > 30	K-M survival analysis and Cox analysis were performed using ‘survival’ and ‘survminer’ packages in R (4.0.5). Prognosis-associated APA events with more than 30 samples and p-value less than 0.05 were retained in the database.
Stage-associated APA events	ANOVA analysis	P<0.05 and Num > 30	The ‘ggpubr’ package was used to conduct ANOVA analysis of the PDUI of APA events between pathological stages. The stage-associated APA events with more than 30 samples and ANOVA p-value less than 0.05 were left.
Correlation analysis between APA events and gene expression	Pearson correlation	P<0.05 and Num > 30	The ‘stat_cor’ function was used for the Pearson correlation analysis of APA events and gene expression profile. The ‘ggplot’ function was used for visualization. APA events and gene expression with more than 30 samples and correlation p-value less than 0.05 were left.
Survival analysis for gene expression	Kaplan-Meier (K-M) survival analysis and Cox survival analysis	P<0.05 and Num > 30	K-M survival analysis and Cox analysis were performed using ‘survival’ and ‘survminer’ packages in R (4.0.5). Genes expressed in more than 30 samples and the significance less than 0.05 in survival analysis were left.
Staging analysis for gene expression	ANOVA analysis	P<0.05 and Num > 30	The ‘ggpubr’ package was used to perform the ANOVA analysis for the comparison of gene expression between each pathological stage. Genes expressed in more than 30 samples and the significance less than 0.05 in ANOVA analysis were left.
Effect of APA events in gene isoforms on prognosis and pathology	Pearson correlation	P<0.05 and Num > 30	‘cor’ function was used to perform the Pearson correlation analysis of APA events and isoform expression profile. APA events and isoform expression with more than 30 samples and correlation p-value less than 0.05 were left.
	K-M survival analysis and Cox survival analysis	P<0.05 and Num > 30	K-M survival analysis and Cox analysis were performed using ‘survival’ and ‘survminer’ packages in R (4.0.5). Isoforms expressed in more than 30 samples and the significance less than 0.05 in survival analysis were left.
	ANOVA analysis	P<0.05 and Num > 30	The ‘ggpubr’ package was used to perform ANOVA analysis on the isoform expression between pathological stages. Isoforms expressed in more than 30 samples and the significance less than 0.05 in ANOVA analysis were left.
APA-regulated miRNA escape	Targetscan	NA	We first used BEDtools to obtain the sequences of the shortened 3 'UTR region due to APA events from the reference genome sequence hg19, Then, we used sequence as the input of Targetscan to predict the miRNA binding sites in the 3 'UTR region.
	MatrixEQTL	P<1×e−5	The quality control excluded the data if: 1) the rate of NA values is more than 95%, and 2) the standard deviation between samples of a given gene expression data is smaller than 0.05. Then, QTL analysis of APA events and miRNA target gene expression was performed using MatrixEQTL. APA-target gene pairs with p-values less than 1×e−5 were left.
	Pearson correlation	P<0.05	Pearson correlation analysis between APA gene expression and miRNA target gene expression was performed with ‘cor’ function in R (4.0.5). Correlation significance was set as p<0.05
Effect of APA events in RBPs on their targets	MatrixEQTL	P<1×e−5	The quality control excluded the data if: 1) the rate of NA values is more than 95%, and 2) the standard deviation between samples of a given RBP gene expression data is smaller than 0.05. Then, QTL analysis of APA events in RBP and RBP target gene expression was performed using MatrixEQTL. APA-target gene pairs with p-values less than 1×e−5 were left.
	Pearson correlation	P<0.05	Pearson correlation analysis between APA gene expression and RBP target gene expression was performed with ‘cor’ function in R (4.0.5). Correlation significance was set as p<0.05.
Effect of APA events in splicing factors on alternative splicing	MatrixEQTL	P<1×e−5	The quality control excluded the data if: 1) the rate of NA values is more than 95%, and 2) the standard deviation between samples of a given RBP gene expression data is smaller than 0.05. Then, QTL analysis of APA events in splicing factors and alternative splicing (AS) was performed using MatrixEQTL. APA-AS pairs with p-values less than 1×e−5 were left.
	Pearson correlation	P<0.05	Pearson correlation analysis between APA, splicing factor expression and AS was performed using ‘cor’ function in R (4.0.5). Correlation significance was set as p<0.05.
SNPs affect APA events by influencing PAS signals	Bcftools (1.10.2)	NA	Bcftools (1.10.2) was used to identify SNPs within the 40-nt upstream of the proximal site of APA events (only single base substitution was considered here).
	Bedtools (2.30.0)	NA	We used BEDtools (v2.30.0) to extract sequence information 5-nt upstream and 5-nt downstream of SNPs. We annotated these SNPs into three categories according to the effects on PAS, including creation of a novel PAS (shown as ‘create’ in the database), interruption of a PAS (shown as ‘interrupt’ in the database) and change from one PAS to another (shown as ‘change’ in the database).
	ANOVA analysis	P<0.05 and Num > 30	We used the ‘ggpubr’ package on R(4.0.5) to perform ANOVA analysis between APA events with different SNP genotype data and retained the results in more than 30 samples and with ANOVA p-value less than 0.05.
Effect of SNPs in RBP gene on APA events in RBP target gene	Bcftools (1.10.2)	NA	SNPs located in RBP gene were identified by bcftools (1.10.2) (only single base substitution was considered here).
	ANOVA analysis	P<0.05 and Num > 30	We used the ‘ggpubr’ package in R (4.0.5) to conduct ANOVA analysis between APA events with different SNP genotype data and retained the results in more than 30 samples and with ANOVA p-value less than 0.05.
APA Quantitative Trait Methylation	MatrixEQTL	P <1×e−5	The quality control excluded the data if: 1) the rate of NA values is more than 95%, and 2) the standard deviation between samples of a given methylation data is smaller than 0.05. Then, QTM analysis of APA events and DNA methylation was performed using MatrixEQTL. APA-methylation pairs with p-values less than 1×e−5 were left. Age and sex of samples were set as covariates

## Sheet: Supplementary Table S4 
Table S4. Statistics of annotated APA events in each functional analysis
Cancer	eff on pro1	miRNA esc2	eff on RBPtar3	eff on as4	dysreg by snps5	apa qtm6
ACC	97	477	34	16	129	541
BLCA	477	1476	48	24	1000	2128
BRCA	176	2300	61	33	3830	3552
CESC	288	1020	33	19	142	1768
CHOL	66	190	15	7	44	408
COAD	46	1437	37	22	3271	3011
DLBC	27	856	8	4	55	1390
ESCA	107	514	13	5	264	1313
GBM	26	506	13	7	238	1701
HNSC	173	1529	40	22	258	1525
KICH	295	1117	38	19	119	929
KIRC	1609	2002	48	26	1214	2960
KIRP	342	1812	45	22	802	3839
LAML	43	263	45	0	51	297
LGG	288	1052	45	21	555	3804
LIHC	249	1155	39	20	425	960
LUAD	222	1540	12	7	2558	2224
LUSC	243	1329	42	21	851	3312
MESO	73	612	29	17	65	1530
OV	428	1813	53	28	350	0
PAAD	251	824	31	17	122	3628
PCPG	94	552	31	17	116	879
PRAD	52	861	31	17	1103	3758
SARC	55	476	31	17	334	2681
SKCM	340	1628	47	22	244	2424
STAD	755	2215	60	34	1292	5789
TGCT	103	1324	41	24	97	1449
THCA	24	202	3	2	37	300
THYM	32	120	0	2	58	1845
UCEC	155	1422	8	3	678	1960
UCS	73	363	7	5	94	673
UVM	99	685	31	13	73	508
1: Potential mechanism of APA effects on prognosis and pathology
2:APA-regulated miRNA escape.
3:Effect of APA events in RBPs on their targets.
4:Effect of APA events in Splicing factors on alternative Splicing
5:APA events dys-regulated by SNPs
6:APA Quantitative Trait Methylation.

## Sheet: Supplementary Table S5
Table S5. APA events on MAPK1 induced loss of three miRNAs.
Key_Cancer	Key_Gene	APA_event_id	miRNA_id	Target_gene	PDUI_Texp_r	PDUI_Texp_p	PDUI_exp_r	PDUI_exp_p	Exp_exp_r	Exp_exp_p
KIRC	MAPK1	apa_event_12720	miR-149-5p	ANKRD10	0.335554	1.81866e-15	-0.576708	1.74062e-48	-0.186516	3.4551e-06
KIRC	MAPK1	apa_event_12720	miR-149-5p	ARHGEF39	0.369954	1.0645e-18	-0.576708	1.74062e-48	-0.163854	4.71234e-05
KIRC	MAPK1	apa_event_12720	miR-149-5p	ARPC4	0.459628	3.64703e-29	-0.576708	1.74062e-48	-0.418424	2.70514e-27
KIRC	MAPK1	apa_event_12720	miR-149-5p	ATP5J2-PTCD1	0.333267	2.88968e-15	-0.576708	1.74062e-48	-0.202401	4.53295e-07
KIRC	MAPK1	apa_event_12720	miR-149-5p	B3GAT1	0.138315	0.00138318	-0.576708	1.74062e-48	-0.104368	0.00983503
KIRC	MAPK1	apa_event_12720	miR-149-5p	BAI2	0.148383	0.000595947	-0.576708	1.74062e-48	-0.197503	8.63146e-07
KIRC	MAPK1	apa_event_12720	miR-149-5p	BAIAP2L1	0.114187	0.00838504	-0.576708	1.74062e-48	-0.256759	1.17923e-10
KIRC	MAPK1	apa_event_12720	miR-149-5p	BBC3	0.378346	1.50409e-19	-0.576708	1.74062e-48	-0.279737	1.90092e-12
KIRC	MAPK1	apa_event_12720	miR-149-5p	BID	0.420253	3.52806e-24	-0.576708	1.74062e-48	-0.217185	5.88302e-08
KIRC	MAPK1	apa_event_12720	miR-149-5p	C12orf76	0.184472	1.85497e-05	-0.576708	1.74062e-48	-0.127999	0.00152178
KIRC	MAPK1	apa_event_12720	miR-149-5p	CABP7	0.305601	5.79514e-13	-0.576708	1.74062e-48	-0.222022	2.92023e-08
KIRC	MAPK1	apa_event_12720	miR-149-5p	CACNA1I	0.196651	4.88193e-06	-0.576708	1.74062e-48	-0.205824	2.86257e-07
KIRC	MAPK1	apa_event_12720	miR-149-5p	CACNG4	0.153519	0.000379854	-0.576708	1.74062e-48	-0.144187	0.000349608
KIRC	MAPK1	apa_event_12720	miR-149-5p	CCDC180	0.17527	4.81118e-05	-0.576708	1.74062e-48	-0.105643	0.00896744
KIRC	MAPK1	apa_event_12720	miR-149-5p	CD5	0.130009	0.00266124	-0.576708	1.74062e-48	-0.119594	0.00306891
KIRC	MAPK1	apa_event_12720	miR-149-5p	CD72	0.190195	1.00113e-05	-0.576708	1.74062e-48	-0.18474	4.29142e-06
KIRC	MAPK1	apa_event_12720	miR-149-5p	CMTM3	0.25174	3.91258e-09	-0.576708	1.74062e-48	-0.280339	1.69724e-12
KIRC	MAPK1	apa_event_12720	miR-149-5p	COL22A1	0.111819	0.00984724	-0.576708	1.74062e-48	-0.156213	0.000105639
KIRC	MAPK1	apa_event_12720	miR-149-5p	CRTC2	0.263508	6.70118e-10	-0.576708	1.74062e-48	-0.235029	4.09764e-09
KIRC	MAPK1	apa_event_12720	miR-149-5p	EFNA4	0.308495	3.4139e-13	-0.576708	1.74062e-48	-0.390458	1.09429e-23
KIRC	MAPK1	apa_event_12720	miR-149-5p	ELP5	0.226276	1.32475e-07	-0.576708	1.74062e-48	-0.236043	3.49839e-09
KIRC	MAPK1	apa_event_12720	miR-149-5p	ELP6	0.188218	1.24145e-05	-0.576708	1.74062e-48	-0.364477	1.24148e-20
KIRC	MAPK1	apa_event_12720	miR-149-5p	q	0.542325	5.219e-42	-0.576708	1.74062e-48	-0.373436	1.17909e-21
KIRC	MAPK1	apa_event_12720	miR-149-5p	EPOR	0.348729	1.17026e-16	-0.576708	1.74062e-48	-0.300659	3.1263e-14
KIRC	MAPK1	apa_event_12720	miR-149-5p	ERCC1	0.35974	1.06784e-17	-0.576708	1.74062e-48	-0.301863	2.44256e-14
KIRC	MAPK1	apa_event_12720	miR-149-5p	FBXO41	0.164337	0.000140406	-0.576708	1.74062e-48	-0.106404	0.00848263
KIRC	MAPK1	apa_event_12720	miR-149-5p	FCHSD1	0.281105	4.05525e-11	-0.576708	1.74062e-48	-0.309261	5.22678e-15
KIRC	MAPK1	apa_event_12720	miR-149-5p	FOXN4	0.11392	0.0085391	-0.576708	1.74062e-48	-0.189394	2.42119e-06
KIRC	MAPK1	apa_event_12720	miR-149-5p	FXYD5	0.388025	1.46552e-20	-0.576708	1.74062e-48	-0.362303	2.17398e-20
KIRC	MAPK1	apa_event_12720	miR-149-5p	GMPPA	0.35459	3.3108e-17	-0.576708	1.74062e-48	-0.161011	6.3909e-05
KIRC	MAPK1	apa_event_12720	miR-149-5p	GPR137	0.35637	2.24449e-17	-0.576708	1.74062e-48	-0.35246	2.60343e-19
KIRC	MAPK1	apa_event_12720	miR-149-5p	GPR153	0.132534	0.00218946	-0.576708	1.74062e-48	-0.163771	4.755e-05
KIRC	MAPK1	apa_event_12720	miR-149-5p	HAUS5	0.352857	4.82246e-17	-0.576708	1.74062e-48	-0.281867	1.27083e-12
KIRC	MAPK1	apa_event_12720	miR-149-5p	HES7	0.275465	1.01852e-10	-0.576708	1.74062e-48	-0.247199	5.85654e-10
KIRC	MAPK1	apa_event_12720	miR-149-5p	HMOX2	0.269778	2.52463e-10	-0.576708	1.74062e-48	-0.339888	5.48024e-18
KIRC	MAPK1	apa_event_12720	miR-149-5p	ID3	0.119644	0.00572636	-0.576708	1.74062e-48	-0.105734	0.00890791
KIRC	MAPK1	apa_event_12720	miR-149-5p	IGJ	0.179013	3.28376e-05	-0.576708	1.74062e-48	-0.113557	0.00494956
KIRC	MAPK1	apa_event_12720	miR-149-5p	IQSEC2	0.171317	7.14028e-05	-0.576708	1.74062e-48	-0.237548	2.76325e-09
KIRC	MAPK1	apa_event_12720	miR-149-5p	KCNS1	0.144692	0.000816565	-0.576708	1.74062e-48	-0.134916	0.000827622
KIRC	MAPK1	apa_event_12720	miR-149-5p	KREMEN2	0.157587	0.000263217	-0.576708	1.74062e-48	-0.139466	0.000545782
KIRC	MAPK1	apa_event_12720	miR-149-5p	KXD1	0.370563	9.25445e-19	-0.576708	1.74062e-48	-0.243783	1.02196e-09
KIRC	MAPK1	apa_event_12720	miR-149-5p	LCMT1	0.126387	0.00350045	-0.576708	1.74062e-48	-0.160227	6.94427e-05
KIRC	MAPK1	apa_event_12720	miR-149-5p	LMBR1L	0.304539	7.02637e-13	-0.576708	1.74062e-48	-0.228395	1.13219e-08
KIRC	MAPK1	apa_event_12720	miR-149-5p	LUC7L3	0.388733	1.23205e-20	-0.576708	1.74062e-48	-0.240532	1.7224e-09
KIRC	MAPK1	apa_event_12720	miR-149-5p	MAP7D1	0.142889	0.000949848	-0.576708	1.74062e-48	-0.291478	1.97725e-13
KIRC	MAPK1	apa_event_12720	miR-149-5p	MCAT	0.166503	0.000114161	-0.576708	1.74062e-48	-0.169624	2.49976e-05
KIRC	MAPK1	apa_event_12720	miR-149-5p	MRPL17	0.492412	7.68662e-34	-0.576708	1.74062e-48	-0.301097	2.85825e-14
KIRC	MAPK1	apa_event_12720	miR-149-5p	MSC	0.273848	1.32123e-10	-0.576708	1.74062e-48	-0.213934	9.3344e-08
KIRC	MAPK1	apa_event_12720	miR-149-5p	NDUFA7	0.605167	1.8564e-54	-0.576708	1.74062e-48	-0.427048	1.77574e-28
KIRC	MAPK1	apa_event_12720	miR-149-5p	NLRP1	0.240335	1.99102e-08	-0.576708	1.74062e-48	-0.191747	1.80286e-06
KIRC	MAPK1	apa_event_12720	miR-149-5p	PGF	0.145045	0.000792553	-0.576708	1.74062e-48	-0.134885	0.000829931
KIRC	MAPK1	apa_event_12720	miR-149-5p	PHLDA3	0.430949	1.8079e-25	-0.576708	1.74062e-48	-0.307591	7.43149e-15
KIRC	MAPK1	apa_event_12720	miR-149-5p	PLEKHO1	0.496089	2.13337e-34	-0.576708	1.74062e-48	-0.351035	3.70329e-19
KIRC	MAPK1	apa_event_12720	miR-149-5p	POU2F2	0.302043	1.10168e-12	-0.576708	1.74062e-48	-0.209252	1.79234e-07
KIRC	MAPK1	apa_event_12720	miR-149-5p	PTCD1	0.466561	4.11862e-30	-0.576708	1.74062e-48	-0.396068	2.20193e-24
KIRC	MAPK1	apa_event_12720	miR-149-5p	R3HDM4	0.542758	4.37209e-42	-0.576708	1.74062e-48	-0.473993	1.51369e-35
KIRC	MAPK1	apa_event_12720	miR-149-5p	RCE1	0.132594	0.00217924	-0.576708	1.74062e-48	-0.222191	2.84856e-08
KIRC	MAPK1	apa_event_12720	miR-149-5p	RNF220	0.266205	4.41745e-10	-0.576708	1.74062e-48	-0.313641	2.05486e-15
KIRC	MAPK1	apa_event_12720	miR-149-5p	RNPS1	0.20353	2.21191e-06	-0.576708	1.74062e-48	-0.272862	6.81243e-12
KIRC	MAPK1	apa_event_12720	miR-149-5p	RP11-181C3.1	0.130285	0.00260541	-0.576708	1.74062e-48	-0.136941	0.000688707
KIRC	MAPK1	apa_event_12720	miR-149-5p	RP11-770J1.4	0.317572	6.2515e-14	-0.576708	1.74062e-48	-0.122415	0.00243659
KIRC	MAPK1	apa_event_12720	miR-149-5p	RPL28	0.59794	6.94997e-53	-0.576708	1.74062e-48	-0.451407	5.23181e-32
KIRC	MAPK1	apa_event_12720	miR-149-5p	RPS14	0.22088	2.65612e-07	-0.576708	1.74062e-48	-0.155896	0.000109155
KIRC	MAPK1	apa_event_12720	miR-149-5p	RPS6KL1	0.173024	6.02769e-05	-0.576708	1.74062e-48	-0.117169	0.00372806
KIRC	MAPK1	apa_event_12720	miR-149-5p	S1PR2	0.19706	4.66077e-06	-0.576708	1.74062e-48	-0.320011	5.13972e-16
KIRC	MAPK1	apa_event_12720	miR-149-5p	SAMD1	0.534068	1.45997e-40	-0.576708	1.74062e-48	-0.412632	1.61242e-26
KIRC	MAPK1	apa_event_12720	miR-149-5p	SAMD10	0.443301	5.11226e-27	-0.576708	1.74062e-48	-0.343723	2.1949e-18
KIRC	MAPK1	apa_event_12720	miR-149-5p	SGTA	0.365827	2.72946e-18	-0.576708	1.74062e-48	-0.318535	7.10695e-16
KIRC	MAPK1	apa_event_12720	miR-149-5p	SHB	0.250422	4.74159e-09	-0.576708	1.74062e-48	-0.126877	0.00167517
KIRC	MAPK1	apa_event_12720	miR-149-5p	SLC2A8	0.154568	0.000345875	-0.576708	1.74062e-48	-0.191873	1.77455e-06
KIRC	MAPK1	apa_event_12720	miR-149-5p	SRC	0.227962	1.06216e-07	-0.576708	1.74062e-48	-0.215888	7.07865e-08
KIRC	MAPK1	apa_event_12720	miR-149-5p	SSH3	0.306138	5.25539e-13	-0.576708	1.74062e-48	-0.315954	1.24716e-15
KIRC	MAPK1	apa_event_12720	miR-149-5p	STARD3	0.133605	0.00201362	-0.576708	1.74062e-48	-0.152095	0.00016077
KIRC	MAPK1	apa_event_12720	miR-149-5p	TCAP	0.192759	7.54827e-06	-0.576708	1.74062e-48	-0.244847	8.6006e-10
KIRC	MAPK1	apa_event_12720	miR-149-5p	TCEAL4	0.119612	0.00573977	-0.576708	1.74062e-48	-0.2334	5.27376e-09
KIRC	MAPK1	apa_event_12720	miR-149-5p	TMEM234	0.42796	4.19119e-25	-0.576708	1.74062e-48	-0.249703	3.87372e-10
KIRC	MAPK1	apa_event_12720	miR-149-5p	TNFRSF8	0.141439	0.00107133	-0.576708	1.74062e-48	-0.18839	2.74247e-06
KIRC	MAPK1	apa_event_12720	miR-149-5p	TYSND1	0.204269	2.02837e-06	-0.576708	1.74062e-48	-0.186736	3.36296e-06
KIRC	MAPK1	apa_event_12720	miR-149-5p	ZNF335	0.320688	3.44388e-14	-0.576708	1.74062e-48	-0.24737	5.69442e-10
KIRC	MAPK1	apa_event_12720	miR-224-5p	ACIN1	0.162213	0.00017157	-0.576708	1.74062e-48	-0.175896	1.22491e-05
KIRC	MAPK1	apa_event_12720	miR-224-5p	AP2M1	0.118823	0.00607032	-0.576708	1.74062e-48	-0.192335	1.67397e-06
KIRC	MAPK1	apa_event_12720	miR-224-5p	APBA2	0.193807	6.71815e-06	-0.576708	1.74062e-48	-0.189967	2.25396e-06
KIRC	MAPK1	apa_event_12720	miR-224-5p	C17orf82	0.294427	4.232e-12	-0.576708	1.74062e-48	-0.215435	7.5491e-08
KIRC	MAPK1	apa_event_12720	miR-224-5p	C19orf47	0.304046	7.68198e-13	-0.576708	1.74062e-48	-0.349367	5.58058e-19
KIRC	MAPK1	apa_event_12720	miR-224-5p	CCDC28B	0.263174	7.0544e-10	-0.576708	1.74062e-48	-0.339066	6.65527e-18
KIRC	MAPK1	apa_event_12720	miR-224-5p	CDK9	0.423881	1.30301e-24	-0.576708	1.74062e-48	-0.374023	1.00814e-21
KIRC	MAPK1	apa_event_12720	miR-224-5p	DGCR14	0.478363	8.9472e-32	-0.576708	1.74062e-48	-0.277604	2.83586e-12
KIRC	MAPK1	apa_event_12720	miR-224-5p	EMC7	0.162185	0.000172017	-0.576708	1.74062e-48	-0.180511	7.13077e-06
KIRC	MAPK1	apa_event_12720	miR-224-5p	FAM179A	0.305444	5.96256e-13	-0.576708	1.74062e-48	-0.250799	3.22803e-10
KIRC	MAPK1	apa_event_12720	miR-224-5p	FZR1	0.208757	1.18995e-06	-0.576708	1.74062e-48	-0.215084	7.9345e-08
KIRC	MAPK1	apa_event_12720	miR-224-5p	G6PC3	0.381772	6.65529e-20	-0.576708	1.74062e-48	-0.37993	2.04292e-22
KIRC	MAPK1	apa_event_12720	miR-224-5p	GABRE	0.158843	0.000234611	-0.576708	1.74062e-48	-0.142703	0.000402728
KIRC	MAPK1	apa_event_12720	miR-224-5p	GPR173	0.246153	8.77044e-09	-0.576708	1.74062e-48	-0.312047	2.89146e-15
KIRC	MAPK1	apa_event_12720	miR-224-5p	GTPBP2	0.155451	0.000319484	-0.576708	1.74062e-48	-0.136043	0.000747446
KIRC	MAPK1	apa_event_12720	miR-224-5p	HMOX2	0.269778	2.52463e-10	-0.576708	1.74062e-48	-0.339888	5.48024e-18
KIRC	MAPK1	apa_event_12720	miR-224-5p	HOXA11	0.154735	0.000340731	-0.576708	1.74062e-48	-0.190766	2.03963e-06
KIRC	MAPK1	apa_event_12720	miR-224-5p	ID3	0.119644	0.00572636	-0.576708	1.74062e-48	-0.105734	0.00890791
KIRC	MAPK1	apa_event_12720	miR-224-5p	IL18BP	0.192374	7.87673e-06	-0.576708	1.74062e-48	-0.136619	0.000709245
KIRC	MAPK1	apa_event_12720	miR-224-5p	MAF1	0.301051	1.31577e-12	-0.576708	1.74062e-48	-0.286645	5.08513e-13
KIRC	MAPK1	apa_event_12720	miR-224-5p	2022-03-09	0.250697	4.55562e-09	-0.576708	1.74062e-48	-0.153441	0.000140311
KIRC	MAPK1	apa_event_12720	miR-224-5p	MXRA8	0.236439	3.40707e-08	-0.576708	1.74062e-48	-0.219182	4.41384e-08
KIRC	MAPK1	apa_event_12720	miR-224-5p	NME1-NME2	0.263163	7.06671e-10	-0.576708	1.74062e-48	-0.324073	2.08753e-16
KIRC	MAPK1	apa_event_12720	miR-224-5p	NME2	0.24031	1.9977e-08	-0.576708	1.74062e-48	-0.269886	1.17074e-11
KIRC	MAPK1	apa_event_12720	miR-224-5p	PAK4	0.114104	0.00843264	-0.576708	1.74062e-48	-0.243064	1.14766e-09
KIRC	MAPK1	apa_event_12720	miR-224-5p	PIN4	0.496597	1.78508e-34	-0.576708	1.74062e-48	-0.348357	7.1448e-19
KIRC	MAPK1	apa_event_12720	miR-224-5p	PRR3	0.219886	3.01346e-07	-0.576708	1.74062e-48	-0.150862	0.000181921
KIRC	MAPK1	apa_event_12720	miR-224-5p	PSD2	0.116934	0.00693334	-0.576708	1.74062e-48	-0.112977	0.00517639
KIRC	MAPK1	apa_event_12720	miR-224-5p	RBM10	0.216554	4.58139e-07	-0.576708	1.74062e-48	-0.252315	2.5048e-10
KIRC	MAPK1	apa_event_12720	miR-224-5p	SKOR1	0.223289	1.9514e-07	-0.576708	1.74062e-48	-0.191558	1.8463e-06
KIRC	MAPK1	apa_event_12720	miR-224-5p	SLC12A5	0.349615	9.68538e-17	-0.576708	1.74062e-48	-0.263736	3.5102e-11
KIRC	MAPK1	apa_event_12720	miR-224-5p	SLC35C2	0.399337	8.72204e-22	-0.576708	1.74062e-48	-0.375992	5.94379e-22
KIRC	MAPK1	apa_event_12720	miR-3064-5p	ABCB8	0.228477	9.92544e-08	-0.576708	1.74062e-48	-0.282954	1.0334e-12
KIRC	MAPK1	apa_event_12720	miR-3064-5p	ABHD17A	0.480942	3.79843e-32	-0.576708	1.74062e-48	-0.357905	6.6631e-20
KIRC	MAPK1	apa_event_12720	miR-3064-5p	AGAP2	0.208308	1.25579e-06	-0.576708	1.74062e-48	-0.17152	2.0201e-05
KIRC	MAPK1	apa_event_12720	miR-3064-5p	ARHGEF39	0.369954	1.0645e-18	-0.576708	1.74062e-48	-0.163854	4.71234e-05
KIRC	MAPK1	apa_event_12720	miR-3064-5p	ARPC4	0.459628	3.64703e-29	-0.576708	1.74062e-48	-0.418424	2.70514e-27
KIRC	MAPK1	apa_event_12720	miR-3064-5p	ASB6	0.256195	2.0272e-09	-0.576708	1.74062e-48	-0.288768	3.3656e-13
KIRC	MAPK1	apa_event_12720	miR-3064-5p	ASCC2	0.36952	1.17612e-18	-0.576708	1.74062e-48	-0.217574	5.56379e-08
KIRC	MAPK1	apa_event_12720	miR-3064-5p	ATP5J2-PTCD1	0.333267	2.88968e-15	-0.576708	1.74062e-48	-0.202401	4.53295e-07
KIRC	MAPK1	apa_event_12720	miR-3064-5p	ATP6V0E1	0.174888	5.00034e-05	-0.576708	1.74062e-48	-0.25817	9.25568e-11
KIRC	MAPK1	apa_event_12720	miR-3064-5p	BAIAP2L1	0.114187	0.00838504	-0.576708	1.74062e-48	-0.256759	1.17923e-10
KIRC	MAPK1	apa_event_12720	miR-3064-5p	BAK1	0.153231	0.00038973	-0.576708	1.74062e-48	-0.153587	0.000138248
KIRC	MAPK1	apa_event_12720	miR-3064-5p	BNIPL	0.447696	1.38712e-27	-0.576708	1.74062e-48	-0.215756	7.21285e-08
KIRC	MAPK1	apa_event_12720	miR-3064-5p	BTBD19	0.147715	0.000631237	-0.576708	1.74062e-48	-0.107171	0.00801775
KIRC	MAPK1	apa_event_12720	miR-3064-5p	BTBD6	0.163396	0.000153491	-0.576708	1.74062e-48	-0.118158	0.00344525
KIRC	MAPK1	apa_event_12720	miR-3064-5p	C1orf213	0.415876	1.15444e-23	-0.576708	1.74062e-48	-0.241018	1.59404e-09
KIRC	MAPK1	apa_event_12720	miR-3064-5p	C2orf91	0.206433	1.57063e-06	-0.576708	1.74062e-48	-0.136945	0.00068844
KIRC	MAPK1	apa_event_12720	miR-3064-5p	CADM3	0.164198	0.000142265	-0.576708	1.74062e-48	-0.136794	0.000698042
KIRC	MAPK1	apa_event_12720	miR-3064-5p	CAPN12	0.283483	2.73276e-11	-0.576708	1.74062e-48	-0.168621	2.79527e-05
KIRC	MAPK1	apa_event_12720	miR-3064-5p	CCR7	0.127969	0.00310794	-0.576708	1.74062e-48	-0.107308	0.00793755
KIRC	MAPK1	apa_event_12720	miR-3064-5p	CD72	0.190195	1.00113e-05	-0.576708	1.74062e-48	-0.18474	4.29142e-06
KIRC	MAPK1	apa_event_12720	miR-3064-5p	CDPF1	0.368278	1.56308e-18	-0.576708	1.74062e-48	-0.196878	9.35991e-07
KIRC	MAPK1	apa_event_12720	miR-3064-5p	CELSR3	0.142126	0.0010121	-0.576708	1.74062e-48	-0.149417	0.000210057
KIRC	MAPK1	apa_event_12720	miR-3064-5p	COL22A1	0.111819	0.00984724	-0.576708	1.74062e-48	-0.156213	0.000105639
KIRC	MAPK1	apa_event_12720	miR-3064-5p	CRTC2	0.263508	6.70118e-10	-0.576708	1.74062e-48	-0.235029	4.09764e-09
KIRC	MAPK1	apa_event_12720	miR-3064-5p	DEDD2	0.27234	1.68166e-10	-0.576708	1.74062e-48	-0.338643	7.35535e-18
KIRC	MAPK1	apa_event_12720	miR-3064-5p	DERL3	0.240189	2.03185e-08	-0.576708	1.74062e-48	-0.170026	2.38972e-05
KIRC	MAPK1	apa_event_12720	miR-3064-5p	DKFZP761J1410	0.225284	1.50741e-07	-0.576708	1.74062e-48	-0.254785	1.65081e-10
KIRC	MAPK1	apa_event_12720	miR-3064-5p	EIF4EBP1	0.435571	4.84331e-26	-0.576708	1.74062e-48	-0.214174	9.02484e-08
KIRC	MAPK1	apa_event_12720	miR-3064-5p	ELP5	0.226276	1.32475e-07	-0.576708	1.74062e-48	-0.236043	3.49839e-09
KIRC	MAPK1	apa_event_12720	miR-3064-5p	ELP6	0.188218	1.24145e-05	-0.576708	1.74062e-48	-0.364477	1.24148e-20
KIRC	MAPK1	apa_event_12720	miR-3064-5p	ENSA	0.221213	2.54597e-07	-0.576708	1.74062e-48	-0.142867	0.00039649
KIRC	MAPK1	apa_event_12720	miR-3064-5p	FAM160B2	0.353921	3.82874e-17	-0.576708	1.74062e-48	-0.335609	1.4982e-17
KIRC	MAPK1	apa_event_12720	miR-3064-5p	FAM162A	0.394638	2.85393e-21	-0.576708	1.74062e-48	-0.252062	2.61311e-10
KIRC	MAPK1	apa_event_12720	miR-3064-5p	FBXO24	0.227514	1.12662e-07	-0.576708	1.74062e-48	-0.240096	1.84645e-09
KIRC	MAPK1	apa_event_12720	miR-3064-5p	FBXO41	0.164337	0.000140406	-0.576708	1.74062e-48	-0.106404	0.00848263
KIRC	MAPK1	apa_event_12720	miR-3064-5p	FRMPD3	0.196035	5.23365e-06	-0.576708	1.74062e-48	-0.169689	2.4815e-05
KIRC	MAPK1	apa_event_12720	miR-3064-5p	GABBR1	0.277009	7.9322e-11	-0.576708	1.74062e-48	-0.257376	1.06099e-10
KIRC	MAPK1	apa_event_12720	miR-3064-5p	GAS2L1	0.161237	0.00018797	-0.576708	1.74062e-48	-0.186883	3.30292e-06
KIRC	MAPK1	apa_event_12720	miR-3064-5p	GPR137	0.35637	2.24449e-17	-0.576708	1.74062e-48	-0.35246	2.60343e-19
KIRC	MAPK1	apa_event_12720	miR-3064-5p	HAUS5	0.352857	4.82246e-17	-0.576708	1.74062e-48	-0.281867	1.27083e-12
KIRC	MAPK1	apa_event_12720	miR-3064-5p	HEMK1	0.130337	0.00259515	-0.576708	1.74062e-48	-0.16155	6.03417e-05
KIRC	MAPK1	apa_event_12720	miR-3064-5p	HMOX2	0.269778	2.52463e-10	-0.576708	1.74062e-48	-0.339888	5.48024e-18
KIRC	MAPK1	apa_event_12720	miR-3064-5p	HNRNPA2B1	0.141407	0.00107413	-0.576708	1.74062e-48	-0.107677	0.00772406
KIRC	MAPK1	apa_event_12720	miR-3064-5p	KREMEN2	0.157587	0.000263217	-0.576708	1.74062e-48	-0.139466	0.000545782
KIRC	MAPK1	apa_event_12720	miR-3064-5p	LEMD2	0.204895	1.88429e-06	-0.576708	1.74062e-48	-0.125486	0.00188514
KIRC	MAPK1	apa_event_12720	miR-3064-5p	LRRC14	0.211331	8.71769e-07	-0.576708	1.74062e-48	-0.171438	2.03897e-05
KIRC	MAPK1	apa_event_12720	miR-3064-5p	MRPL52	0.560351	2.60834e-45	-0.576708	1.74062e-48	-0.398424	1.11275e-24
KIRC	MAPK1	apa_event_12720	miR-3064-5p	MSRB1	0.264515	5.73905e-10	-0.576708	1.74062e-48	-0.152841	0.000149111
KIRC	MAPK1	apa_event_12720	miR-3064-5p	NAA40	0.22932	8.87945e-08	-0.576708	1.74062e-48	-0.200188	6.07591e-07
KIRC	MAPK1	apa_event_12720	miR-3064-5p	NAP1L4	0.220699	2.71821e-07	-0.576708	1.74062e-48	-0.206623	2.56839e-07
KIRC	MAPK1	apa_event_12720	miR-3064-5p	NOP2	0.370084	1.03326e-18	-0.576708	1.74062e-48	-0.28227	1.17728e-12
KIRC	MAPK1	apa_event_12720	miR-3064-5p	PELP1	0.329464	6.18707e-15	-0.576708	1.74062e-48	-0.295516	8.85777e-14
KIRC	MAPK1	apa_event_12720	miR-3064-5p	PGF	0.145045	0.000792553	-0.576708	1.74062e-48	-0.134885	0.000829931
KIRC	MAPK1	apa_event_12720	miR-3064-5p	PLEC	0.174733	5.07883e-05	-0.576708	1.74062e-48	-0.170486	2.26963e-05
KIRC	MAPK1	apa_event_12720	miR-3064-5p	PLEKHO1	0.496089	2.13337e-34	-0.576708	1.74062e-48	-0.351035	3.70329e-19
KIRC	MAPK1	apa_event_12720	miR-3064-5p	POU2AF1	0.189198	1.11611e-05	-0.576708	1.74062e-48	-0.158644	8.20365e-05
KIRC	MAPK1	apa_event_12720	miR-3064-5p	PSD2	0.116934	0.00693334	-0.576708	1.74062e-48	-0.112977	0.00517639
KIRC	MAPK1	apa_event_12720	miR-3064-5p	PTCD1	0.466561	4.11862e-30	-0.576708	1.74062e-48	-0.396068	2.20193e-24
KIRC	MAPK1	apa_event_12720	miR-3064-5p	R3HDM4	0.542758	4.37209e-42	-0.576708	1.74062e-48	-0.473993	1.51369e-35
KIRC	MAPK1	apa_event_12720	miR-3064-5p	RALY	0.513264	4.33678e-37	-0.576708	1.74062e-48	-0.467105	1.93765e-34
KIRC	MAPK1	apa_event_12720	miR-3064-5p	RASSF7	0.466135	4.7161e-30	-0.576708	1.74062e-48	-0.367247	6.04303e-21
KIRC	MAPK1	apa_event_12720	miR-3064-5p	RBM10	0.216554	4.58139e-07	-0.576708	1.74062e-48	-0.252315	2.5048e-10
KIRC	MAPK1	apa_event_12720	miR-3064-5p	RCC2	0.220121	2.92519e-07	-0.576708	1.74062e-48	-0.158599	8.24292e-05
KIRC	MAPK1	apa_event_12720	miR-3064-5p	RCE1	0.132594	0.00217924	-0.576708	1.74062e-48	-0.222191	2.84856e-08
KIRC	MAPK1	apa_event_12720	miR-3064-5p	RNF220	0.266205	4.41745e-10	-0.576708	1.74062e-48	-0.313641	2.05486e-15
KIRC	MAPK1	apa_event_12720	miR-3064-5p	RP11-195F19.5	0.27278	1.5676e-10	-0.576708	1.74062e-48	-0.287649	4.18536e-13
KIRC	MAPK1	apa_event_12720	miR-3064-5p	RP11-644F5.10	0.269547	2.61788e-10	-0.576708	1.74062e-48	-0.139549	0.00054155
KIRC	MAPK1	apa_event_12720	miR-3064-5p	RPL28	0.59794	6.94997e-53	-0.576708	1.74062e-48	-0.451407	5.23181e-32
KIRC	MAPK1	apa_event_12720	miR-3064-5p	RPS6KL1	0.173024	6.02769e-05	-0.576708	1.74062e-48	-0.117169	0.00372806
KIRC	MAPK1	apa_event_12720	miR-3064-5p	SAMD1	0.534068	1.45997e-40	-0.576708	1.74062e-48	-0.412632	1.61242e-26
KIRC	MAPK1	apa_event_12720	miR-3064-5p	SHPK	0.26706	3.86658e-10	-0.576708	1.74062e-48	-0.183873	4.76688e-06
KIRC	MAPK1	apa_event_12720	miR-3064-5p	SNX21	0.24105	1.8022e-08	-0.576708	1.74062e-48	-0.311424	3.30233e-15
KIRC	MAPK1	apa_event_12720	miR-3064-5p	SNX22	0.158223	0.000248355	-0.576708	1.74062e-48	-0.205191	3.11857e-07
KIRC	MAPK1	apa_event_12720	miR-3064-5p	SOX12	0.28851	1.17193e-11	-0.576708	1.74062e-48	-0.242862	1.18572e-09
KIRC	MAPK1	apa_event_12720	miR-3064-5p	SPOCD1	0.241954	1.58821e-08	-0.576708	1.74062e-48	-0.254922	1.61285e-10
KIRC	MAPK1	apa_event_12720	miR-3064-5p	SRC	0.227962	1.06216e-07	-0.576708	1.74062e-48	-0.215888	7.07865e-08
KIRC	MAPK1	apa_event_12720	miR-3064-5p	TMEM134	0.542961	4.02279e-42	-0.576708	1.74062e-48	-0.374883	8.0075e-22
KIRC	MAPK1	apa_event_12720	miR-3064-5p	TMEM150A	0.275326	1.0417e-10	-0.576708	1.74062e-48	-0.156702	0.000100434
KIRC	MAPK1	apa_event_12720	miR-3064-5p	TUBB6	0.131987	0.00228465	-0.576708	1.74062e-48	-0.127311	0.00161429
KIRC	MAPK1	apa_event_12720	miR-3064-5p	TYSND1	0.204269	2.02837e-06	-0.576708	1.74062e-48	-0.186736	3.36296e-06
KIRC	MAPK1	apa_event_12720	miR-3064-5p	UBXN11	0.48066	4.17269e-32	-0.576708	1.74062e-48	-0.308431	6.22781e-15
KIRC	MAPK1	apa_event_12720	miR-3064-5p	YBX2	0.228956	9.31674e-08	-0.576708	1.74062e-48	-0.155987	0.000108133
KIRC	MAPK1	apa_event_12720	miR-3064-5p	ZFAND2B	0.291554	6.96048e-12	-0.576708	1.74062e-48	-0.143135	0.000386516
KIRC	MAPK1	apa_event_12720	miR-3064-5p	ZNF394	0.248539	6.22812e-09	-0.576708	1.74062e-48	-0.181613	6.25414e-06
KIRC	MAPK1	apa_event_12720	miR-496.2	ATP5J2-PTCD1	0.333267	2.88968e-15	-0.576708	1.74062e-48	-0.202401	4.53295e-07
KIRC	MAPK1	apa_event_12720	miR-496.2	COPS7B	0.262284	8.08433e-10	-0.576708	1.74062e-48	-0.295926	8.15888e-14
KIRC	MAPK1	apa_event_12720	miR-496.2	DONSON	0.375475	2.9572e-19	-0.576708	1.74062e-48	-0.188187	2.81216e-06
KIRC	MAPK1	apa_event_12720	miR-496.2	ERMN	0.298624	2.02571e-12	-0.576708	1.74062e-48	-0.180671	6.9966e-06
KIRC	MAPK1	apa_event_12720	miR-496.2	GBX2	0.151548	0.000452301	-0.576708	1.74062e-48	-0.174652	1.41394e-05
KIRC	MAPK1	apa_event_12720	miR-496.2	ISL2	0.173437	5.7841e-05	-0.576708	1.74062e-48	-0.15227	0.000157947
KIRC	MAPK1	apa_event_12720	miR-496.2	PTCD1	0.466561	4.11862e-30	-0.576708	1.74062e-48	-0.396068	2.20193e-24
KIRC	MAPK1	apa_event_12720	miR-496.2	SOX18	0.145475	0.000764265	-0.576708	1.74062e-48	-0.114	0.00478239
KIRC	MAPK1	apa_event_12720	miR-496.2	TAGLN2	0.196752	4.8262e-06	-0.576708	1.74062e-48	-0.207762	2.19887e-07

## Sheet: Supplementary Table S6
Table S6. Targets were identified to be regulated by APA event on ELAVL1.
Key_Cancer	Key_Gene	APA_event_id	RBP	Target_gene	PDUI_Texp_r	PDUI_Texp_p	PDUI_Texp_statistic	PDUI_Texp_pvalue	PDUI_Texp_FDR	PDUI_Texp_beta	PDUI_exp_r	PDUI_exp_p	Exp_exp_r	Exp_exp_p
BRCA	SRSF7	apa_event_918	SRSF7	AADAT	-0.177072	3.41667e-09	-5.95428	3.41112e-09	3.32048e-08	-5.72831	-0.0951089	0.00159652	0.143473	4.74517e-07
BRCA	SRSF7	apa_event_918	SRSF7	ABAT	0.323462	3.48839e-28	11.4463	6.88959e-29	4.09001e-27	26.3591	-0.0951089	0.00159652	-0.0838673	0.00334703
BRCA	SRSF7	apa_event_918	SRSF7	ABCA2	0.235273	2.74772e-15	7.49952	1.2285e-13	2.00376e-12	9.08444	-0.0951089	0.00159652	-0.0666074	0.0198799
BRCA	SRSF7	apa_event_918	SRSF7	ABCA3	0.217361	3.22038e-13	7.23865	7.99597e-13	1.1963e-11	27.1093	-0.0951089	0.00159652	-0.150693	1.20563e-07
BRCA	SRSF7	apa_event_918	SRSF7	ABCC10	-0.231267	8.26004e-15	-8.51929	4.66693e-17	1.06423e-15	-3.49972	-0.0951089	0.00159652	0.168116	3.36001e-09
BRCA	SRSF7	apa_event_918	SRSF7	ABCC6	0.16106	7.94627e-08	6.54903	8.51447e-11	1.01239e-09	2.00863	-0.0951089	0.00159652	-0.124368	1.3004e-05
BRCA	SRSF7	apa_event_918	SRSF7	ABCD3	0.372496	1.68115e-37	13.353	4.63859e-38	5.13821e-36	39.3657	-0.0951089	0.00159652	-0.0798593	0.00521802
BRCA	SRSF7	apa_event_918	SRSF7	ABCF1	-0.283854	8.19398e-22	-9.81626	6.06997e-22	2.11431e-20	-24.6778	-0.0951089	0.00159652	0.28015	1.79487e-23
BRCA	SRSF7	apa_event_918	SRSF7	ABCF2	-0.179304	2.15149e-09	-6.89281	8.75049e-12	1.16709e-10	-10.7995	-0.0951089	0.00159652	0.245772	2.86385e-18
BRCA	SRSF7	apa_event_918	SRSF7	ABCF3	-0.132904	9.84653e-06	-4.9691	7.68445e-07	5.34205e-06	-6.0692	-0.0951089	0.00159652	0.104027	0.000269857
BRCA	SRSF7	apa_event_918	SRSF7	ABCG2	0.18124	1.43342e-09	5.06903	4.61644e-07	3.32194e-06	2.73693	-0.0951089	0.00159652	-0.0607147	0.0338212
BRCA	SRSF7	apa_event_918	SRSF7	ABHD11	-0.188342	3.11248e-10	-6.84107	1.24057e-11	1.62632e-10	-37.7298	-0.0951089	0.00159652	0.093195	0.00110788
BRCA	SRSF7	apa_event_918	SRSF7	ABHD17A	-0.150657	5.23617e-07	-5.2945	1.41425e-07	1.09981e-06	-3.52431	-0.0951089	0.00159652	0.1285	6.603e-06
BRCA	SRSF7	apa_event_918	SRSF7	ABHD2	0.23512	2.86612e-15	7.88009	7.20095e-15	1.33152e-13	78.9818	-0.0951089	0.00159652	-0.126376	9.37989e-06
BRCA	SRSF7	apa_event_918	SRSF7	ABHD4	0.193474	9.94419e-11	7.04871	3.0141e-12	4.23406e-11	10.3467	-0.0951089	0.00159652	-0.174261	8.65593e-10
BRCA	SRSF7	apa_event_918	SRSF7	ABLIM3	0.30532	3.828e-25	10.0083	1.02419e-22	3.79909e-21	17.8707	-0.0951089	0.00159652	-0.228523	6.08542e-16
BRCA	SRSF7	apa_event_918	SRSF7	ABR	0.203038	1.08931e-11	6.3239	3.57131e-10	3.93726e-09	5.4265	-0.0951089	0.00159652	-0.073281	0.0103916
BRCA	SRSF7	apa_event_918	SRSF7	ABT1	-0.290628	7.81803e-23	-10.1418	2.92509e-23	1.13348e-21	-11.7287	-0.0951089	0.00159652	0.415368	3.69193e-52
BRCA	SRSF7	apa_event_918	SRSF7	AC003002.3	0.21722	3.33786e-13	7.05589	2.86836e-12	4.03902e-11	0.282207	-0.0951089	0.00159652	-0.0935564	0.00105925
BRCA	SRSF7	apa_event_918	SRSF7	AC005020.2	0.286025	3.88559e-22	9.52127	8.82499e-21	2.79159e-19	0.500915	-0.0951089	0.00159652	-0.114537	5.9951e-05
BRCA	SRSF7	apa_event_918	SRSF7	AC010522.1	0.271523	5.01195e-20	10.224	1.34267e-23	5.34381e-22	1.50546	-0.0951089	0.00159652	-0.109852	0.000119163
BRCA	SRSF7	apa_event_918	SRSF7	AC011448.1	-0.241119	5.31123e-16	-8.37563	1.49189e-16	3.24555e-15	-0.89695	-0.0951089	0.00159652	0.156598	3.74215e-08
BRCA	SRSF7	apa_event_918	SRSF7	AC023055.1	-0.137426	4.82229e-06	-4.44297	9.67806e-06	5.59807e-05	-0.0705704	-0.0951089	0.00159652	0.174866	7.55371e-10
BRCA	SRSF7	apa_event_918	SRSF7	AC040162.1	-0.375533	3.91839e-38	-14.2306	1.24565e-42	1.83894e-40	-0.88554	-0.0951089	0.00159652	0.203269	7.31279e-13
BRCA	SRSF7	apa_event_918	SRSF7	AC068946.1	-0.116466	0.00010894	-4.66957	3.35248e-06	2.09996e-05	-0.0929855	-0.0951089	0.00159652	0.131161	4.22106e-06
BRCA	SRSF7	apa_event_918	SRSF7	AC069503.2	-0.170432	1.30645e-08	-6.82417	1.38969e-11	1.81152e-10	-0.142217	-0.0951089	0.00159652	0.126466	9.24246e-06
BRCA	SRSF7	apa_event_918	SRSF7	AC073610.3	-0.189482	2.4224e-10	-6.66929	3.88697e-11	4.81136e-10	-0.247411	-0.0951089	0.00159652	0.075175	0.00856538
BRCA	SRSF7	apa_event_918	SRSF7	AC079447.1	-0.111078	0.000224603	-4.79166	1.85728e-06	1.21405e-05	-0.161792	-0.0951089	0.00159652	0.29587	4.11784e-26
BRCA	SRSF7	apa_event_918	SRSF7	ACACA	0.151184	4.77366e-07	5.21573	2.1493e-07	1.62682e-06	11.8416	-0.0951089	0.00159652	-0.166837	4.42851e-09
BRCA	SRSF7	apa_event_918	SRSF7	ACAD11	0.171347	1.08927e-08	6.33862	3.25632e-10	3.60779e-09	0.198557	-0.0951089	0.00159652	-0.0565947	0.0479347
BRCA	SRSF7	apa_event_918	SRSF7	ACAD9	-0.163307	5.2029e-08	-4.92903	9.40237e-07	6.44633e-06	-5.80751	-0.0951089	0.00159652	0.180596	2.03072e-10
BRCA	SRSF7	apa_event_918	SRSF7	ACAP3	-0.200828	1.83408e-11	-7.22335	8.90831e-13	1.3261e-11	-5.80275	-0.0951089	0.00159652	0.11877	3.15006e-05
BRCA	SRSF7	apa_event_918	SRSF7	ACAT2	-0.275631	1.30294e-20	-9.49502	1.1162e-20	3.50102e-19	-11.8887	-0.0951089	0.00159652	0.223729	2.50371e-15
BRCA	SRSF7	apa_event_918	SRSF7	ACD	-0.274047	2.19629e-20	-9.7841	8.15357e-22	2.81046e-20	-7.56341	-0.0951089	0.00159652	0.184108	8.88516e-11
BRCA	SRSF7	apa_event_918	SRSF7	ACLY	0.191532	1.53717e-10	6.00314	2.54896e-09	2.5224e-08	42.699	-0.0951089	0.00159652	-0.0746844	0.00900864
BRCA	SRSF7	apa_event_918	SRSF7	ACOT7	-0.251153	2.85451e-17	-8.98795	9.36283e-19	2.48812e-17	-13.8533	-0.0951089	0.00159652	0.150208	1.32443e-07
BRCA	SRSF7	apa_event_918	SRSF7	ACOT8	-0.203584	9.56842e-12	-7.00961	3.94566e-12	5.47102e-11	-4.3454	-0.0951089	0.00159652	0.0942101	0.000976268
BRCA	SRSF7	apa_event_918	SRSF7	ACOT9	-0.391819	1.21252e-41	-13.9997	2.08128e-41	2.84848e-39	-13.06	-0.0951089	0.00159652	0.0729833	0.0107083
BRCA	SRSF7	apa_event_918	SRSF7	ACSF3	-0.148562	7.54201e-07	-4.72876	2.52208e-06	1.61285e-05	-1.15851	-0.0951089	0.00159652	0.085095	0.00291053
BRCA	SRSF7	apa_event_918	SRSF7	ACSL6	-0.134836	7.27799e-06	-5.27927	1.53415e-07	1.18683e-06	-0.94824	-0.0951089	0.00159652	0.115109	5.50318e-05
BRCA	SRSF7	apa_event_918	SRSF7	ACSS3	0.0933598	0.00194678	4.45201	9.28542e-06	5.38818e-05	2.75905	-0.0951089	0.00159652	-0.152489	8.48685e-08
BRCA	SRSF7	apa_event_918	SRSF7	ACTB	-0.412406	2.27074e-46	-15.1615	1.05988e-47	2.12292e-45	-2444.54	-0.0951089	0.00159652	0.0915159	0.00136203
BRCA	SRSF7	apa_event_918	SRSF7	ACTG1	-0.106027	0.00043019	-4.53512	6.32398e-06	3.77883e-05	-645.297	-0.0951089	0.00159652	0.170431	2.02755e-09
BRCA	SRSF7	apa_event_918	SRSF7	ACTL6A	-0.112399	0.000188658	-4.52373	6.6685e-06	3.96877e-05	-13.9906	-0.0951089	0.00159652	0.333562	3.83965e-33
BRCA	SRSF7	apa_event_918	SRSF7	ACTR3	-0.207154	4.06351e-12	-7.94395	4.42015e-15	8.3474e-14	-17.0664	-0.0951089	0.00159652	0.187863	3.60518e-11
BRCA	SRSF7	apa_event_918	SRSF7	ACTR3B	-0.183611	8.66805e-10	-7.66924	3.52013e-14	6.07226e-13	-4.69751	-0.0951089	0.00159652	0.297215	2.40455e-26
BRCA	SRSF7	apa_event_918	SRSF7	ACTRT3	-0.194171	8.49568e-11	-6.5473	8.61029e-11	1.02318e-09	-1.50539	-0.0951089	0.00159652	0.106638	0.000188014
BRCA	SRSF7	apa_event_918	SRSF7	ACVR1	0.130704	1.38195e-05	4.53937	6.20011e-06	3.71033e-05	6.52458	-0.0951089	0.00159652	-0.169889	2.28319e-09
BRCA	SRSF7	apa_event_918	SRSF7	ACYP1	-0.179732	1.96757e-09	-7.16006	1.38987e-12	2.02587e-11	-3.71996	-0.0951089	0.00159652	0.405139	1.78391e-49
BRCA	SRSF7	apa_event_918	SRSF7	ADA	-0.369094	8.44274e-37	-13.5391	5.185e-39	6.1044e-37	-8.78348	-0.0951089	0.00159652	0.17325	1.08568e-09
BRCA	SRSF7	apa_event_918	SRSF7	ADAL	0.300912	1.9501e-24	11.2458	5.48144e-28	3.04787e-26	2.64679	-0.0951089	0.00159652	-0.063911	0.0254736
BRCA	SRSF7	apa_event_918	SRSF7	ADAM10	0.240805	5.80934e-16	7.42054	2.17947e-13	3.4632e-12	7.03115	-0.0951089	0.00159652	-0.0853862	0.00281493
BRCA	SRSF7	apa_event_918	SRSF7	ADAMTS4	-0.164389	4.2337e-08	-5.92096	4.15564e-09	3.99995e-08	-7.13082	-0.0951089	0.00159652	0.121547	2.04064e-05
BRCA	SRSF7	apa_event_918	SRSF7	ADAMTSL5	0.132235	1.09204e-05	4.47095	8.51197e-06	4.97248e-05	1.54339	-0.0951089	0.00159652	-0.0770304	0.00705983
BRCA	SRSF7	apa_event_918	SRSF7	ADAT2	-0.257401	4.32349e-18	-8.16391	8.01651e-16	1.62723e-14	-1.74766	-0.0951089	0.00159652	0.328366	4.11316e-32
BRCA	SRSF7	apa_event_918	SRSF7	ADCK5	-0.307424	1.74216e-25	-10.8464	3.12225e-26	1.52317e-24	-10.8465	-0.0951089	0.00159652	0.17395	9.28212e-10
BRCA	SRSF7	apa_event_918	SRSF7	ADCY1	0.174654	5.60095e-09	5.52263	4.07772e-08	3.42809e-07	16.3281	-0.0951089	0.00159652	-0.0642647	0.0246701
BRCA	SRSF7	apa_event_918	SRSF7	ADCY9	0.353765	9.57299e-34	12.5174	6.5819e-34	5.54731e-32	12.4028	-0.0951089	0.00159652	-0.116553	4.42433e-05
BRCA	SRSF7	apa_event_918	SRSF7	ADD1	0.416765	2.05145e-47	14.2912	5.91766e-43	8.91091e-41	21.5748	-0.0951089	0.00159652	-0.160397	1.72209e-08
BRCA	SRSF7	apa_event_918	SRSF7	ADGRE5	-0.330077	2.4049e-29	-11.6831	5.73629e-30	3.67998e-28	-17.6279	-0.0951089	0.00159652	0.0576398	0.0439535
BRCA	SRSF7	apa_event_918	SRSF7	ADGRF3	-0.127613	2.20503e-05	-4.43946	9.83441e-06	5.68143e-05	-0.145662	-0.0951089	0.00159652	0.179681	2.51192e-10
BRCA	SRSF7	apa_event_918	SRSF7	ADGRG3	-0.23883	1.01617e-15	-5.94419	3.62165e-09	3.51347e-08	-0.706301	-0.0951089	0.00159652	0.107961	0.000156085
BRCA	SRSF7	apa_event_918	SRSF7	ADGRG6	-0.130241	1.48299e-05	-4.56702	5.44799e-06	3.2921e-05	-4.3266	-0.0951089	0.00159652	0.0981618	0.000589844
BRCA	SRSF7	apa_event_918	SRSF7	ADI1	-0.239547	8.29916e-16	-7.83673	1.00098e-14	1.82462e-13	-14.3973	-0.0951089	0.00159652	0.211863	7.22939e-14
BRCA	SRSF7	apa_event_918	SRSF7	ADM5	-0.19959	2.44887e-11	-5.93058	3.92579e-09	3.79104e-08	-1.64676	-0.0951089	0.00159652	0.213005	5.27385e-14
BRCA	SRSF7	apa_event_918	SRSF7	ADPRHL2	-0.371937	2.19503e-37	-13.4664	1.22277e-38	1.40571e-36	-35.1779	-0.0951089	0.00159652	0.22912	5.09164e-16
BRCA	SRSF7	apa_event_918	SRSF7	ADRM1	-0.319823	1.47714e-27	-11.4094	1.01186e-28	5.93435e-27	-89.1245	-0.0951089	0.00159652	0.135744	1.91267e-06
BRCA	SRSF7	apa_event_918	SRSF7	ADSL	-0.307575	1.64612e-25	-10.0851	4.98863e-23	1.89761e-21	-9.79512	-0.0951089	0.00159652	0.218775	1.04395e-14
BRCA	SRSF7	apa_event_918	SRSF7	AEN	-0.204154	8.35443e-12	-7.24635	7.5723e-13	1.1358e-11	-4.6723	-0.0951089	0.00159652	0.222532	3.54669e-15
BRCA	SRSF7	apa_event_918	SRSF7	AFF1	0.383541	7.80117e-40	12.8097	2.44783e-35	2.27056e-33	19.3043	-0.0951089	0.00159652	-0.139547	9.7235e-07
BRCA	SRSF7	apa_event_918	SRSF7	AFF4	0.461819	3.75162e-59	17.0644	1.0208e-58	3.82554e-56	37.9299	-0.0951089	0.00159652	-0.110214	0.000113115
BRCA	SRSF7	apa_event_918	SRSF7	AGA	0.182127	1.18857e-09	6.29116	4.38297e-10	4.77902e-09	9.2296	-0.0951089	0.00159652	-0.0603225	0.0349909
BRCA	SRSF7	apa_event_918	SRSF7	AGAP3	-0.264287	5.08695e-19	-9.65659	2.60689e-21	8.61944e-20	-8.05002	-0.0951089	0.00159652	0.145751	3.10156e-07
BRCA	SRSF7	apa_event_918	SRSF7	AGER	-0.249063	5.30486e-17	-8.69051	1.14246e-17	2.75503e-16	-3.27124	-0.0951089	0.00159652	0.308129	2.7462e-28
BRCA	SRSF7	apa_event_918	SRSF7	AGMAT	-0.130957	1.32952e-05	-4.99003	6.91178e-07	4.83978e-06	-1.48757	-0.0951089	0.00159652	0.136549	1.66021e-06
BRCA	SRSF7	apa_event_918	SRSF7	AGO2	-0.15612	1.97599e-07	-5.75323	1.10609e-08	1.00584e-07	-6.79256	-0.0951089	0.00159652	0.156006	4.21675e-08
BRCA	SRSF7	apa_event_918	SRSF7	AGPS	0.158128	1.36915e-07	5.43699	6.53995e-08	5.33988e-07	7.94435	-0.0951089	0.00159652	-0.0717765	0.012081
BRCA	SRSF7	apa_event_918	SRSF7	AHCYL1	0.341159	2.34427e-31	12.0198	1.56138e-31	1.11827e-29	57.4262	-0.0951089	0.00159652	-0.139999	8.96172e-07
BRCA	SRSF7	apa_event_918	SRSF7	AHCYL2	0.324825	2.02094e-28	11.1349	1.70481e-27	9.14174e-26	9.76699	-0.0951089	0.00159652	-0.101566	0.000376533
BRCA	SRSF7	apa_event_918	SRSF7	AHNAK	0.360116	5.44115e-35	11.0728	3.20377e-27	1.68337e-25	217.185	-0.0951089	0.00159652	-0.257627	5.61056e-20
BRCA	SRSF7	apa_event_918	SRSF7	AHSA1	-0.206947	4.27239e-12	-7.43419	1.97464e-13	3.1519e-12	-32.6236	-0.0951089	0.00159652	0.182005	1.46018e-10
BRCA	SRSF7	apa_event_918	SRSF7	AIF1L	-0.204193	8.27679e-12	-6.69955	3.18449e-11	3.98207e-10	-30.3526	-0.0951089	0.00159652	0.183194	1.10332e-10
BRCA	SRSF7	apa_event_918	SRSF7	AIMP2	-0.244782	1.8547e-16	-8.43787	9.03612e-17	2.00626e-15	-10.5581	-0.0951089	0.00159652	0.188595	3.01775e-11
BRCA	SRSF7	apa_event_918	SRSF7	AK2	-0.275003	1.60335e-20	-10.1843	1.9568e-23	7.68837e-22	-24.6318	-0.0951089	0.00159652	0.248095	1.3468e-18
BRCA	SRSF7	apa_event_918	SRSF7	AKAP11	0.369249	7.84645e-37	12.1867	2.54247e-32	1.92323e-30	14.6111	-0.0951089	0.00159652	-0.101642	0.000372688
BRCA	SRSF7	apa_event_918	SRSF7	AKAP12	0.123622	3.96828e-05	4.43986	9.81636e-06	5.67184e-05	12.8069	-0.0951089	0.00159652	-0.17291	1.17132e-09
BRCA	SRSF7	apa_event_918	SRSF7	AKAP9	0.304701	4.81941e-25	10.4231	1.99295e-24	8.46608e-23	21.9515	-0.0951089	0.00159652	-0.0749145	0.00879822
BRCA	SRSF7	apa_event_918	SRSF7	AKIRIN2	-0.181952	1.23337e-09	-6.03763	2.07256e-09	2.07494e-08	-11.2344	-0.0951089	0.00159652	0.330457	1.59229e-32
BRCA	SRSF7	apa_event_918	SRSF7	AKNA	-0.154556	2.62106e-07	-5.94633	3.57605e-09	3.47173e-08	-5.21854	-0.0951089	0.00159652	0.132773	3.20485e-06
BRCA	SRSF7	apa_event_918	SRSF7	AKR1B1	-0.252969	1.65814e-17	-8.55625	3.45133e-17	7.96543e-16	-20.9781	-0.0951089	0.00159652	0.128499	6.60403e-06
BRCA	SRSF7	apa_event_918	SRSF7	AL136454.1	-0.226235	3.19841e-14	-8.42495	1.00295e-16	2.21738e-15	-2.85216	-0.0951089	0.00159652	0.272689	2.80882e-22
BRCA	SRSF7	apa_event_918	SRSF7	AL157935.2	-0.248612	6.06002e-17	-8.64468	1.66911e-17	3.96504e-16	-0.651561	-0.0951089	0.00159652	0.221569	4.68612e-15
BRCA	SRSF7	apa_event_918	SRSF7	AL163636.2	0.303443	7.68471e-25	10.2456	1.09239e-23	4.37861e-22	0.665073	-0.0951089	0.00159652	-0.131452	4.01692e-06
BRCA	SRSF7	apa_event_918	SRSF7	AL449266.1	0.104065	0.000549586	5.15162	3.00906e-07	2.22795e-06	0.106732	-0.0951089	0.00159652	-0.0782591	0.00619815
BRCA	SRSF7	apa_event_918	SRSF7	ALAD	0.334781	3.4466e-30	11.5955	1.44638e-29	9.01637e-28	20.8546	-0.0951089	0.00159652	-0.170802	1.86853e-09
BRCA	SRSF7	apa_event_918	SRSF7	ALCAM	0.17226	9.07604e-09	6.06281	1.78071e-09	1.79798e-08	57.7029	-0.0951089	0.00159652	-0.152561	8.36614e-08
BRCA	SRSF7	apa_event_918	SRSF7	ALDH3A2	0.218683	2.29747e-13	8.89224	2.11057e-18	5.43614e-17	33.8284	-0.0951089	0.00159652	-0.0883427	0.00199423
BRCA	SRSF7	apa_event_918	SRSF7	ALDH6A1	0.451046	3.49599e-56	15.6192	2.83806e-50	6.61537e-48	23.1754	-0.0951089	0.00159652	-0.186927	4.52231e-11
BRCA	SRSF7	apa_event_918	SRSF7	ALG1	0.262055	1.02506e-18	8.22437	4.97854e-16	1.03078e-14	6.28117	-0.0951089	0.00159652	-0.0713178	0.0126423
BRCA	SRSF7	apa_event_918	SRSF7	ALG3	-0.379224	6.53019e-39	-13.8887	7.96145e-41	1.051e-38	-32.2325	-0.0951089	0.00159652	0.160581	1.65798e-08
BRCA	SRSF7	apa_event_918	SRSF7	ALKBH2	-0.219295	1.96324e-13	-7.40515	2.43563e-13	3.85049e-12	-7.90227	-0.0951089	0.00159652	0.359927	1.10818e-38
BRCA	SRSF7	apa_event_918	SRSF7	ALKBH6	-0.166996	2.5624e-08	-6.69884	3.19958e-11	3.99996e-10	-0.796176	-0.0951089	0.00159652	0.1272	8.19107e-06
BRCA	SRSF7	apa_event_918	SRSF7	ALYREF	-0.426069	1.074e-49	-15.9398	4.17684e-52	1.08168e-49	-116.838	-0.0951089	0.00159652	0.355753	9.0627e-38
BRCA	SRSF7	apa_event_918	SRSF7	AMD1	-0.199647	2.41644e-11	-6.85717	1.11317e-11	1.4671e-10	-20.9879	-0.0951089	0.00159652	0.279524	2.26787e-23
BRCA	SRSF7	apa_event_918	SRSF7	AMER1	-0.196159	5.40572e-11	-7.31037	4.8059e-13	7.36254e-12	-2.58373	-0.0951089	0.00159652	0.163194	9.61095e-09
BRCA	SRSF7	apa_event_918	SRSF7	AMFR	0.233715	4.22538e-15	8.11762	1.15208e-15	2.30345e-14	55.4711	-0.0951089	0.00159652	-0.183548	1.01479e-10
BRCA	SRSF7	apa_event_918	SRSF7	AMIGO1	0.230127	1.12563e-14	7.96819	3.66941e-15	6.98504e-14	3.86261	-0.0951089	0.00159652	-0.098349	0.000575668
BRCA	SRSF7	apa_event_918	SRSF7	AMN	-0.227946	2.02535e-14	-7.49238	1.29419e-13	2.10596e-12	-0.591689	-0.0951089	0.00159652	0.139671	9.50914e-07
BRCA	SRSF7	apa_event_918	SRSF7	AMPD2	-0.270079	8.00432e-20	-10.0109	9.99522e-23	3.71084e-21	-6.88261	-0.0951089	0.00159652	0.138664	1.1396e-06
BRCA	SRSF7	apa_event_918	SRSF7	ANAPC11	-0.305577	3.4779e-25	-10.7265	1.02774e-25	4.8209e-24	-36.9216	-0.0951089	0.00159652	0.0942213	0.000974903
BRCA	SRSF7	apa_event_918	SRSF7	ANAPC15	-0.168921	1.75976e-08	-5.95014	3.49602e-09	3.39838e-08	-3.22826	-0.0951089	0.00159652	0.0762534	0.00765873
BRCA	SRSF7	apa_event_918	SRSF7	ANKEF1	0.28881	1.47806e-22	9.6589	2.5528e-21	8.44679e-20	6.8762	-0.0951089	0.00159652	-0.0626075	0.0286342
BRCA	SRSF7	apa_event_918	SRSF7	ANKFY1	0.363792	1.00439e-35	12.2506	1.26136e-32	9.7429e-31	7.91091	-0.0951089	0.00159652	-0.0786186	0.00596457
BRCA	SRSF7	apa_event_918	SRSF7	ANKLE1	-0.203434	9.91605e-12	-7.31027	4.80904e-13	7.36712e-12	-1.34886	-0.0951089	0.00159652	0.194915	6.29882e-12
BRCA	SRSF7	apa_event_918	SRSF7	ANKMY2	0.260136	1.86213e-18	8.78179	5.34256e-18	1.32747e-16	8.69723	-0.0951089	0.00159652	-0.0827897	0.00377833
BRCA	SRSF7	apa_event_918	SRSF7	ANKRD11	-0.16196	6.71064e-08	-6.07293	1.67511e-09	1.69713e-08	-4.15603	-0.0951089	0.00159652	0.0811806	0.00451671
BRCA	SRSF7	apa_event_918	SRSF7	ANKRD16	-0.14239	2.14584e-06	-5.21083	2.20555e-07	1.6666e-06	-2.64116	-0.0951089	0.00159652	0.196655	4.05435e-12
BRCA	SRSF7	apa_event_918	SRSF7	ANKRD39	-0.173272	7.40791e-09	-6.48712	1.26864e-10	1.47746e-09	-2.2336	-0.0951089	0.00159652	0.176029	5.80576e-10
BRCA	SRSF7	apa_event_918	SRSF7	ANKRD42	0.272738	3.37294e-20	8.91545	1.73418e-18	4.50069e-17	4.48702	-0.0951089	0.00159652	-0.0836678	0.00342332
BRCA	SRSF7	apa_event_918	SRSF7	ANKRD54	-0.30691	2.11256e-25	-10.8765	2.31175e-26	1.13898e-24	-7.1624	-0.0951089	0.00159652	0.120126	2.5512e-05
BRCA	SRSF7	apa_event_918	SRSF7	ANKS1B	0.284599	6.34726e-22	9.03994	6.00175e-19	1.62228e-17	2.67083	-0.0951089	0.00159652	-0.0601202	0.0356077
BRCA	SRSF7	apa_event_918	SRSF7	ANKS6	-0.308234	1.28458e-25	-11.2088	8.01051e-28	4.40071e-26	-4.346	-0.0951089	0.00159652	0.185134	6.95649e-11
BRCA	SRSF7	apa_event_918	SRSF7	ANKZF1	-0.207601	3.6463e-12	-7.48843	1.33191e-13	2.16449e-12	-5.41099	-0.0951089	0.00159652	0.392853	2.25987e-46
BRCA	SRSF7	apa_event_918	SRSF7	ANLN	-0.299307	3.50446e-24	-11.066	3.43037e-27	1.79847e-25	-27.0237	-0.0951089	0.00159652	0.203483	6.91159e-13
BRCA	SRSF7	apa_event_918	SRSF7	ANO6	0.2908	7.35672e-23	7.2134	9.55558e-13	1.41779e-11	21.8299	-0.0951089	0.00159652	-0.199308	2.05394e-12
BRCA	SRSF7	apa_event_918	SRSF7	ANO9	-0.133103	9.54574e-06	-5.31193	1.28821e-07	1.00779e-06	-4.3222	-0.0951089	0.00159652	0.184098	8.90536e-11
BRCA	SRSF7	apa_event_918	SRSF7	ANOS1	0.195177	6.76285e-11	6.50039	1.16501e-10	1.36283e-09	7.89071	-0.0951089	0.00159652	-0.154048	6.23636e-08
BRCA	SRSF7	apa_event_918	SRSF7	ANP32B	-0.296332	1.02806e-23	-11.2798	3.86194e-28	2.17122e-26	-127.292	-0.0951089	0.00159652	0.392864	2.24548e-46
BRCA	SRSF7	apa_event_918	SRSF7	ANP32E	-0.259316	2.40003e-18	-9.72247	1.43231e-21	4.83856e-20	-63.8514	-0.0951089	0.00159652	0.335813	1.35473e-33
BRCA	SRSF7	apa_event_918	SRSF7	ANXA3	-0.210044	2.00852e-12	-6.30508	4.01797e-10	4.40158e-09	-13.0836	-0.0951089	0.00159652	0.120858	2.27463e-05
BRCA	SRSF7	apa_event_918	SRSF7	ANXA6	0.189649	2.33481e-10	7.55772	8.02518e-14	1.33436e-12	60.7535	-0.0951089	0.00159652	-0.224266	2.14017e-15
BRCA	SRSF7	apa_event_918	SRSF7	ANXA8	-0.21567	4.94544e-13	-7.74787	1.95646e-14	3.46353e-13	-3.94234	-0.0951089	0.00159652	0.116657	4.35507e-05
BRCA	SRSF7	apa_event_918	SRSF7	ANXA9	0.282741	1.19794e-21	9.44023	1.81928e-20	5.60507e-19	60.0268	-0.0951089	0.00159652	-0.105397	0.000223467
BRCA	SRSF7	apa_event_918	SRSF7	AP000781.2	-0.171238	1.11312e-08	-5.22575	2.03851e-07	1.54826e-06	-0.3106	-0.0951089	0.00159652	0.0980166	0.000601063
BRCA	SRSF7	apa_event_918	SRSF7	AP1G1	0.181824	1.26718e-09	5.76965	1.00615e-08	9.20068e-08	8.80353	-0.0951089	0.00159652	-0.0658958	0.0212409
BRCA	SRSF7	apa_event_918	SRSF7	AP1M1	-0.200853	1.82318e-11	-6.35192	2.99506e-10	3.33324e-09	-2.32142	-0.0951089	0.00159652	0.0589823	0.0392521
BRCA	SRSF7	apa_event_918	SRSF7	AP1S1	-0.213018	9.62261e-13	-8.32207	2.29089e-16	4.89705e-15	-43.3209	-0.0951089	0.00159652	0.161811	1.28388e-08
BRCA	SRSF7	apa_event_918	SRSF7	AP2B1	0.33246	9.02577e-30	11.0022	6.54491e-27	3.36059e-25	103.615	-0.0951089	0.00159652	-0.107749	0.000160821
BRCA	SRSF7	apa_event_918	SRSF7	AP2M1	-0.308333	1.23736e-25	-11.0831	2.88619e-27	1.52165e-25	-91.9748	-0.0951089	0.00159652	0.0758835	0.00795956
BRCA	SRSF7	apa_event_918	SRSF7	AP3B1	0.374666	5.94702e-38	13.5579	4.14911e-39	4.91511e-37	12.934	-0.0951089	0.00159652	-0.129796	5.31588e-06
BRCA	SRSF7	apa_event_918	SRSF7	AP3S2	0.20448	7.72973e-12	7.71463	2.50939e-14	4.39405e-13	3.89341	-0.0951089	0.00159652	-0.12035	2.46327e-05
BRCA	SRSF7	apa_event_918	SRSF7	AP4B1	-0.184901	6.57367e-10	-6.64772	4.47815e-11	5.50333e-10	-2.38823	-0.0951089	0.00159652	0.268723	1.17115e-21
BRCA	SRSF7	apa_event_918	SRSF7	AP5Z1	-0.310144	6.23705e-26	-11.3445	1.9828e-28	1.13847e-26	-8.04454	-0.0951089	0.00159652	0.0943911	0.00095437
BRCA	SRSF7	apa_event_918	SRSF7	APBA2	-0.309494	7.9815e-26	-11.7882	1.8778e-30	1.24665e-28	-4.97077	-0.0951089	0.00159652	0.205066	4.54553e-13
BRCA	SRSF7	apa_event_918	SRSF7	APBA3	-0.183425	9.01803e-10	-6.67969	3.62987e-11	4.50879e-10	-2.39784	-0.0951089	0.00159652	0.201029	1.31504e-12
BRCA	SRSF7	apa_event_918	SRSF7	APBB2	0.462499	2.41549e-59	17.4748	3.36994e-61	1.44519e-58	29.6695	-0.0951089	0.00159652	-0.179328	2.72559e-10
BRCA	SRSF7	apa_event_918	SRSF7	APC	0.392482	8.64296e-42	14.1887	2.08256e-42	3.03259e-40	7.38027	-0.0951089	0.00159652	-0.127832	7.37829e-06
BRCA	SRSF7	apa_event_918	SRSF7	APEX2	-0.181321	1.40917e-09	-6.68652	3.47021e-11	4.3203e-10	-12.2312	-0.0951089	0.00159652	0.17242	1.30616e-09
BRCA	SRSF7	apa_event_918	SRSF7	APH1B	0.447891	2.47277e-55	16.6715	2.24495e-56	7.39369e-54	14.8866	-0.0951089	0.00159652	-0.117495	3.83265e-05
BRCA	SRSF7	apa_event_918	SRSF7	APMAP	0.129189	1.73991e-05	5.71962	1.34174e-08	1.20628e-07	72.2594	-0.0951089	0.00159652	-0.115391	5.27481e-05
BRCA	SRSF7	apa_event_918	SRSF7	APOO	-0.130948	1.33122e-05	-5.29774	1.38996e-07	1.08211e-06	-19.6469	-0.0951089	0.00159652	0.0871003	0.0023079
BRCA	SRSF7	apa_event_918	SRSF7	APOOL	0.399644	2.11746e-43	13.2959	9.04098e-38	9.82876e-36	9.36303	-0.0951089	0.00159652	-0.111563	9.30125e-05
BRCA	SRSF7	apa_event_918	SRSF7	APOPT1	-0.309802	7.10065e-26	-10.7486	8.25289e-26	3.89954e-24	-6.38686	-0.0951089	0.00159652	0.0865137	0.00247117
BRCA	SRSF7	apa_event_918	SRSF7	APRT	-0.367278	1.98143e-36	-13.3165	7.11203e-38	7.78406e-36	-109.779	-0.0951089	0.00159652	0.0685957	0.0164723
BRCA	SRSF7	apa_event_918	SRSF7	AR	0.36173	2.59805e-35	13.1504	4.91448e-37	5.0949e-35	48.4819	-0.0951089	0.00159652	-0.151694	9.91703e-08
BRCA	SRSF7	apa_event_918	SRSF7	ARF1	-0.154639	2.58202e-07	-5.81564	7.70679e-09	7.15828e-08	-146.503	-0.0951089	0.00159652	0.077183	0.00694726
BRCA	SRSF7	apa_event_918	SRSF7	ARF3	0.358079	1.37428e-34	10.7118	1.1874e-25	5.54336e-24	64.6302	-0.0951089	0.00159652	-0.0983028	0.000579133
BRCA	SRSF7	apa_event_918	SRSF7	ARF5	-0.269702	9.04052e-20	-9.85832	4.12111e-22	1.45545e-20	-103.411	-0.0951089	0.00159652	0.163414	9.1768e-09
BRCA	SRSF7	apa_event_918	SRSF7	ARFGAP1	-0.160975	8.07421e-08	-5.74818	1.13874e-08	1.03375e-07	-15.5511	-0.0951089	0.00159652	0.119266	2.91699e-05
BRCA	SRSF7	apa_event_918	SRSF7	ARFGEF1	0.304571	5.05735e-25	10.0766	5.40139e-23	2.04884e-21	27.5943	-0.0951089	0.00159652	-0.0706306	0.0135265
BRCA	SRSF7	apa_event_918	SRSF7	ARFGEF3	0.322389	5.34946e-28	11.7878	1.88616e-30	1.25204e-28	28.1693	-0.0951089	0.00159652	-0.0944886	0.000942776
BRCA	SRSF7	apa_event_918	SRSF7	ARFRP1	-0.177102	3.39528e-09	-5.83204	7.00471e-09	6.54239e-08	-5.75132	-0.0951089	0.00159652	0.0629046	0.0278857
BRCA	SRSF7	apa_event_918	SRSF7	ARHGAP1	0.201819	1.45283e-11	6.37978	2.51248e-10	2.82249e-09	18.1145	-0.0951089	0.00159652	-0.221392	4.93093e-15
BRCA	SRSF7	apa_event_918	SRSF7	ARHGAP11A	-0.1885	3.00675e-10	-7.21137	9.6932e-13	1.43723e-11	-6.38188	-0.0951089	0.00159652	0.294374	7.46669e-26
BRCA	SRSF7	apa_event_918	SRSF7	ARHGAP27	-0.272817	3.28656e-20	-10.1631	2.39133e-23	9.33065e-22	-4.31019	-0.0951089	0.00159652	0.218784	1.0414e-14
BRCA	SRSF7	apa_event_918	SRSF7	ARHGAP32	0.3219	6.49762e-28	11.12	1.98352e-27	1.0585e-25	18.6307	-0.0951089	0.00159652	-0.134291	2.46542e-06
BRCA	SRSF7	apa_event_918	SRSF7	ARHGAP35	0.408102	2.35601e-45	14.9348	1.90814e-46	3.54825e-44	35.3297	-0.0951089	0.00159652	-0.195976	4.81684e-12
BRCA	SRSF7	apa_event_918	SRSF7	ARHGAP45	-0.17524	4.97183e-09	-6.32485	3.5503e-10	3.91531e-09	-9.23616	-0.0951089	0.00159652	0.0970771	0.000678582
BRCA	SRSF7	apa_event_918	SRSF7	ARHGAP8	0.120526	6.18481e-05	4.64354	3.7957e-06	2.35602e-05	1.18155	-0.0951089	0.00159652	-0.0853928	0.0028128
BRCA	SRSF7	apa_event_918	SRSF7	ARHGEF1	-0.289711	1.07859e-22	-10.3479	4.1088e-24	1.70292e-22	-17.4595	-0.0951089	0.00159652	0.203395	7.07465e-13
BRCA	SRSF7	apa_event_918	SRSF7	ARHGEF12	0.361582	2.78031e-35	12.8519	1.51369e-35	1.42353e-33	17.2235	-0.0951089	0.00159652	-0.189237	2.58002e-11
BRCA	SRSF7	apa_event_918	SRSF7	ARHGEF19	-0.154789	2.51314e-07	-5.72989	1.26499e-08	1.14124e-07	-9.88389	-0.0951089	0.00159652	0.336002	1.24045e-33
BRCA	SRSF7	apa_event_918	SRSF7	ARHGEF4	-0.241415	4.88148e-16	-8.54433	3.80447e-17	8.74665e-16	-2.11859	-0.0951089	0.00159652	0.124706	1.23116e-05
BRCA	SRSF7	apa_event_918	SRSF7	ARHGEF40	0.139997	3.18133e-06	5.03064	5.62054e-07	3.99127e-06	5.62977	-0.0951089	0.00159652	-0.112848	7.7036e-05
BRCA	SRSF7	apa_event_918	SRSF7	ARL1	0.374179	7.51331e-38	12.8858	1.02897e-35	9.78425e-34	39.0618	-0.0951089	0.00159652	-0.104367	0.000257567
BRCA	SRSF7	apa_event_918	SRSF7	ARL15	0.274667	1.79107e-20	8.76689	6.05108e-18	1.49618e-16	10.4287	-0.0951089	0.00159652	-0.0639594	0.0253624
BRCA	SRSF7	apa_event_918	SRSF7	ARL16	-0.243591	2.6163e-16	-8.56985	3.08767e-17	7.15818e-16	-12.3852	-0.0951089	0.00159652	0.237556	3.87772e-17
BRCA	SRSF7	apa_event_918	SRSF7	ARL6IP4	-0.262802	8.11317e-19	-8.73128	8.14309e-18	1.99012e-16	-1.38593	-0.0951089	0.00159652	0.196774	3.93322e-12
BRCA	SRSF7	apa_event_918	SRSF7	ARL6IP5	0.196371	5.14922e-11	7.18833	1.13992e-12	1.67724e-11	56.129	-0.0951089	0.00159652	-0.105323	0.000225785
BRCA	SRSF7	apa_event_918	SRSF7	ARL9	-0.25955	2.23222e-18	-9.31452	5.53005e-20	1.63516e-18	-9.33364	-0.0951089	0.00159652	0.275051	1.18678e-22
BRCA	SRSF7	apa_event_918	SRSF7	ARMC6	-0.273204	2.89623e-20	-9.4694	1.403e-20	4.36382e-19	-11.5292	-0.0951089	0.00159652	0.264551	5.1257e-21
BRCA	SRSF7	apa_event_918	SRSF7	ARMC9	0.346584	2.26581e-32	11.0178	5.5892e-27	2.88465e-25	3.55017	-0.0951089	0.00159652	-0.0704524	0.0137644
BRCA	SRSF7	apa_event_918	SRSF7	ARNT	0.24928	4.97489e-17	7.7876	1.45117e-14	2.60295e-13	11.0648	-0.0951089	0.00159652	-0.064992	0.0230858
BRCA	SRSF7	apa_event_918	SRSF7	ARNT2	0.171365	1.08536e-08	5.5787	2.98234e-08	2.55566e-07	22.5383	-0.0951089	0.00159652	-0.0974032	0.000650676
BRCA	SRSF7	apa_event_918	SRSF7	ARNTL2	-0.160425	8.94777e-08	-5.85116	6.26471e-09	5.88925e-08	-7.63462	-0.0951089	0.00159652	0.103364	0.000295386
BRCA	SRSF7	apa_event_918	SRSF7	ARPC1A	-0.212706	1.03981e-12	-8.64062	1.72589e-17	4.09451e-16	-51.8165	-0.0951089	0.00159652	0.203521	6.84338e-13
BRCA	SRSF7	apa_event_918	SRSF7	ARPC1B	-0.427184	5.66176e-50	-16.0029	1.80981e-52	4.78418e-50	-105.021	-0.0951089	0.00159652	0.086716	0.0024137
BRCA	SRSF7	apa_event_918	SRSF7	ARPC2	-0.309008	9.59037e-26	-11.3403	2.07012e-28	1.18701e-26	-34.6732	-0.0951089	0.00159652	0.180771	1.94924e-10
BRCA	SRSF7	apa_event_918	SRSF7	ARPC3	-0.191449	1.56596e-10	-6.54392	8.8005e-11	1.04459e-09	-48.3662	-0.0951089	0.00159652	0.129665	5.43409e-06
BRCA	SRSF7	apa_event_918	SRSF7	ARPC4	-0.343978	7.00178e-32	-12.0921	7.13006e-32	5.229e-30	-49.3008	-0.0951089	0.00159652	0.13856	1.16098e-06
BRCA	SRSF7	apa_event_918	SRSF7	ARPC5	-0.243286	2.8562e-16	-9.39534	2.70967e-20	8.22677e-19	-20.3241	-0.0951089	0.00159652	0.288349	7.91323e-25
BRCA	SRSF7	apa_event_918	SRSF7	ARPC5L	-0.309261	8.71566e-26	-11.4328	7.93501e-29	4.68976e-27	-22.347	-0.0951089	0.00159652	0.275469	1.01818e-22
BRCA	SRSF7	apa_event_918	SRSF7	ARPP19	0.304294	5.60585e-25	10.6462	2.26796e-25	1.03632e-23	45.3693	-0.0951089	0.00159652	-0.061845	0.0306351
BRCA	SRSF7	apa_event_918	SRSF7	ARRB1	0.124649	3.41718e-05	4.89348	1.12322e-06	7.60631e-06	13.7364	-0.0951089	0.00159652	-0.0986893	0.000550706
BRCA	SRSF7	apa_event_918	SRSF7	ARRB2	-0.33179	1.18967e-29	-11.9159	4.78956e-31	3.31589e-29	-13.5716	-0.0951089	0.00159652	0.183413	1.04782e-10
BRCA	SRSF7	apa_event_918	SRSF7	ARRDC1	-0.1312	1.28081e-05	-4.54151	6.13858e-06	3.67625e-05	-13.2177	-0.0951089	0.00159652	0.0796817	0.00531946
BRCA	SRSF7	apa_event_918	SRSF7	ARRDC2	-0.205296	6.35936e-12	-7.12241	1.80792e-12	2.60253e-11	-9.32369	-0.0951089	0.00159652	0.132169	3.55455e-06
BRCA	SRSF7	apa_event_918	SRSF7	ARSG	0.37148	2.72816e-37	13.168	4.00748e-37	4.17863e-35	12.396	-0.0951089	0.00159652	-0.141671	6.61147e-07
BRCA	SRSF7	apa_event_918	SRSF7	ASAH1	0.279453	3.64336e-21	10.1315	3.22294e-23	1.24471e-21	216.226	-0.0951089	0.00159652	-0.149899	1.406e-07
BRCA	SRSF7	apa_event_918	SRSF7	ASB6	-0.114891	0.000135031	-4.64667	3.73958e-06	2.32373e-05	-2.91708	-0.0951089	0.00159652	0.233372	1.40837e-16
BRCA	SRSF7	apa_event_918	SRSF7	ASF1B	-0.211994	1.2413e-12	-7.70897	2.61783e-14	4.57534e-13	-22.469	-0.0951089	0.00159652	0.340372	1.59919e-34
BRCA	SRSF7	apa_event_918	SRSF7	ASH1L	0.287435	2.38495e-22	10.2449	1.1004e-23	4.40964e-22	20.6858	-0.0951089	0.00159652	-0.0983336	0.00057682
BRCA	SRSF7	apa_event_918	SRSF7	ASIC4	-0.1561	1.98286e-07	-5.55809	3.34679e-08	2.84792e-07	-0.105254	-0.0951089	0.00159652	0.0771216	0.00699237
BRCA	SRSF7	apa_event_918	SRSF7	ASNS	-0.276759	8.96512e-21	-10.546	6.04682e-25	2.67417e-23	-22.929	-0.0951089	0.00159652	0.27318	2.34974e-22
BRCA	SRSF7	apa_event_918	SRSF7	ASPH	0.168111	2.06242e-08	7.17701	1.23416e-12	1.80903e-11	29.4447	-0.0951089	0.00159652	-0.186532	4.97443e-11
BRCA	SRSF7	apa_event_918	SRSF7	ASPM	-0.189666	2.32614e-10	-6.9831	4.73242e-12	6.5044e-11	-6.47251	-0.0951089	0.00159652	0.299393	1.0002e-26
BRCA	SRSF7	apa_event_918	SRSF7	ASPSCR1	-0.246856	1.01438e-16	-8.58272	2.77868e-17	6.46877e-16	-4.43933	-0.0951089	0.00159652	0.131674	3.86815e-06
BRCA	SRSF7	apa_event_918	SRSF7	ASTN2	0.190374	1.9888e-10	6.38837	2.37961e-10	2.68093e-09	7.5189	-0.0951089	0.00159652	-0.113273	7.2354e-05
BRCA	SRSF7	apa_event_918	SRSF7	ASXL2	0.275842	1.21512e-20	7.72721	2.28412e-14	4.01629e-13	5.0592	-0.0951089	0.00159652	-0.0563233	0.0490163
BRCA	SRSF7	apa_event_918	SRSF7	ATAD3A	-0.461007	6.33275e-59	-17.6602	2.48383e-62	1.13154e-59	-25.0749	-0.0951089	0.00159652	0.219436	8.64579e-15
BRCA	SRSF7	apa_event_918	SRSF7	ATAD3B	-0.387571	1.04289e-40	-14.6805	4.7096e-45	8.059e-43	-7.40271	-0.0951089	0.00159652	0.316805	6.83942e-30
BRCA	SRSF7	apa_event_918	SRSF7	ATAT1	-0.121563	5.33669e-05	-4.93015	9.34984e-07	6.41277e-06	-3.35953	-0.0951089	0.00159652	0.335211	1.79166e-33
BRCA	SRSF7	apa_event_918	SRSF7	ATF4	-0.397995	5.01468e-43	-14.4739	6.19163e-44	9.90039e-42	-194.427	-0.0951089	0.00159652	0.240058	1.77182e-17
BRCA	SRSF7	apa_event_918	SRSF7	ATF5	-0.263702	6.11671e-19	-9.97049	1.45738e-22	5.33953e-21	-31.4089	-0.0951089	0.00159652	0.159136	2.23304e-08
BRCA	SRSF7	apa_event_918	SRSF7	ATG101	-0.158056	1.38735e-07	-5.13445	3.29074e-07	2.42216e-06	-6.22056	-0.0951089	0.00159652	0.131112	4.25638e-06
BRCA	SRSF7	apa_event_918	SRSF7	ATG2B	0.453919	5.78241e-57	16.1426	2.81635e-53	7.7927e-51	7.04766	-0.0951089	0.00159652	-0.110563	0.000107561
BRCA	SRSF7	apa_event_918	SRSF7	ATG3	-0.169482	1.57594e-08	-5.87815	5.348e-09	5.07361e-08	-4.59017	-0.0951089	0.00159652	0.268014	1.50782e-21
BRCA	SRSF7	apa_event_918	SRSF7	ATG4B	-0.187847	3.46942e-10	-6.90421	8.10006e-12	1.08446e-10	-6.00559	-0.0951089	0.00159652	0.34413	2.67583e-35
BRCA	SRSF7	apa_event_918	SRSF7	ATG9A	-0.214845	6.08867e-13	-7.48109	1.40509e-13	2.2779e-12	-5.8389	-0.0951089	0.00159652	0.100692	0.000423072
BRCA	SRSF7	apa_event_918	SRSF7	ATL2	-0.13554	6.51312e-06	-4.85229	1.3782e-06	9.20109e-06	-15.4619	-0.0951089	0.00159652	0.353485	2.80176e-37
BRCA	SRSF7	apa_event_918	SRSF7	ATP10B	-0.14308	1.91311e-06	-5.35601	1.01605e-07	8.06974e-07	-0.250556	-0.0951089	0.00159652	0.0591757	0.038611
BRCA	SRSF7	apa_event_918	SRSF7	ATP11A	-0.184614	6.99215e-10	-7.08584	2.33119e-12	3.31529e-11	-5.25071	-0.0951089	0.00159652	0.0788912	0.00579276
BRCA	SRSF7	apa_event_918	SRSF7	ATP13A1	-0.121847	5.1246e-05	-4.75665	2.20306e-06	1.42259e-05	-6.07386	-0.0951089	0.00159652	0.127405	7.91934e-06
BRCA	SRSF7	apa_event_918	SRSF7	ATP1B3	-0.255292	8.22305e-18	-9.39785	2.65006e-20	8.05248e-19	-77.9782	-0.0951089	0.00159652	0.116245	4.63589e-05
BRCA	SRSF7	apa_event_918	SRSF7	ATP2B4	0.168885	1.77221e-08	5.69302	1.56222e-08	1.39183e-07	19.3357	-0.0951089	0.00159652	-0.142027	6.19405e-07
BRCA	SRSF7	apa_event_918	SRSF7	ATP5F1C	-0.354466	6.99685e-34	-13.1704	3.89737e-37	4.06689e-35	-134.802	-0.0951089	0.00159652	0.234139	1.11395e-16
BRCA	SRSF7	apa_event_918	SRSF7	ATP5F1E	-0.264938	4.14165e-19	-9.09191	3.83972e-19	1.05568e-17	-71.0374	-0.0951089	0.00159652	0.0683235	0.0169063
BRCA	SRSF7	apa_event_918	SRSF7	ATP5IF1	-0.174864	5.36724e-09	-6.45018	1.60679e-10	1.84824e-09	-34.4936	-0.0951089	0.00159652	0.0826025	0.0038582
BRCA	SRSF7	apa_event_918	SRSF7	ATP5MC1	-0.226947	2.64579e-14	-8.84415	3.16631e-18	8.02896e-17	-54.6864	-0.0951089	0.00159652	0.069467	0.0151483
BRCA	SRSF7	apa_event_918	SRSF7	ATP5MC3	-0.280657	2.42882e-21	-10.5918	3.86588e-25	1.73554e-23	-25.9106	-0.0951089	0.00159652	0.230693	3.17434e-16
BRCA	SRSF7	apa_event_918	SRSF7	ATP5MD	-0.340284	3.4025e-31	-11.652	7.97058e-30	5.0612e-28	-99.3468	-0.0951089	0.00159652	0.208919	1.6153e-13
BRCA	SRSF7	apa_event_918	SRSF7	ATP5ME	-0.248195	6.84988e-17	-8.43116	9.53918e-17	2.11328e-15	-116.727	-0.0951089	0.00159652	0.0813627	0.004427
BRCA	SRSF7	apa_event_918	SRSF7	ATP5MF	-0.421599	1.36732e-48	-15.9137	5.9049e-52	1.51599e-49	-89.4081	-0.0951089	0.00159652	0.177836	3.84421e-10
BRCA	SRSF7	apa_event_918	SRSF7	ATP5MG	-0.358743	1.01681e-34	-12.5792	3.29631e-34	2.83505e-32	-52.8761	-0.0951089	0.00159652	0.136371	1.7132e-06
BRCA	SRSF7	apa_event_918	SRSF7	ATP5MPL	-0.315002	9.69766e-27	-11.2105	7.87392e-28	4.32813e-26	-27.5452	-0.0951089	0.00159652	0.140004	8.95285e-07
BRCA	SRSF7	apa_event_918	SRSF7	ATP5PF	-0.297623	6.4535e-24	-9.96651	1.51248e-22	5.53415e-21	-43.9367	-0.0951089	0.00159652	0.120862	2.27317e-05
BRCA	SRSF7	apa_event_918	SRSF7	ATP5PO	-0.284739	6.04881e-22	-9.51053	9.71631e-21	3.06297e-19	-28.0149	-0.0951089	0.00159652	0.155175	4.98088e-08
BRCA	SRSF7	apa_event_918	SRSF7	ATP6AP1	0.192722	1.17787e-10	5.29623	1.40128e-07	1.09036e-06	49.8125	-0.0951089	0.00159652	-0.157154	3.34456e-08
BRCA	SRSF7	apa_event_918	SRSF7	ATP6AP2	0.314144	1.35074e-26	10.7189	1.10798e-25	5.18437e-24	94.6305	-0.0951089	0.00159652	-0.116815	4.25187e-05
BRCA	SRSF7	apa_event_918	SRSF7	ATP6V0A1	0.291349	6.06404e-23	9.72362	1.41725e-21	4.78942e-20	7.51287	-0.0951089	0.00159652	-0.156336	3.94555e-08
BRCA	SRSF7	apa_event_918	SRSF7	ATP6V0B	-0.232839	5.37588e-15	-7.83454	1.01776e-14	1.85388e-13	-48.4903	-0.0951089	0.00159652	0.0686895	0.0163251
BRCA	SRSF7	apa_event_918	SRSF7	ATP6V1C2	-0.214445	6.73326e-13	-8.93106	1.51922e-18	3.96296e-17	-9.32912	-0.0951089	0.00159652	0.207253	2.5329e-13
BRCA	SRSF7	apa_event_918	SRSF7	ATP6V1E2	-0.105719	0.000447148	-4.52484	6.63393e-06	3.94975e-05	-1.20988	-0.0951089	0.00159652	0.184393	8.30295e-11
BRCA	SRSF7	apa_event_918	SRSF7	ATP6V1F	-0.335448	2.60974e-30	-11.9896	2.16501e-31	1.53519e-29	-182.622	-0.0951089	0.00159652	0.0670161	0.0191332
BRCA	SRSF7	apa_event_918	SRSF7	ATP7A	0.413072	1.57696e-46	15.0371	5.19233e-47	9.98276e-45	8.88098	-0.0951089	0.00159652	-0.144279	4.08544e-07
BRCA	SRSF7	apa_event_918	SRSF7	ATP8B2	0.16926	1.64633e-08	6.19951	7.73623e-10	8.179e-09	7.77892	-0.0951089	0.00159652	-0.0626355	0.028563
BRCA	SRSF7	apa_event_918	SRSF7	ATP9A	0.237813	1.35253e-15	8.87348	2.47303e-18	6.33094e-17	45.3507	-0.0951089	0.00159652	-0.0649405	0.023195
BRCA	SRSF7	apa_event_918	SRSF7	ATPAF1	0.141789	2.37039e-06	5.08306	4.29444e-07	3.10527e-06	5.902	-0.0951089	0.00159652	-0.0749766	0.00874219
BRCA	SRSF7	apa_event_918	SRSF7	ATRN	0.31717	4.17776e-27	11.335	2.1875e-28	1.25215e-26	16.6395	-0.0951089	0.00159652	-0.139502	9.8032e-07
BRCA	SRSF7	apa_event_918	SRSF7	ATRX	0.338512	7.20726e-31	11.6373	9.3053e-30	5.88077e-28	9.9894	-0.0951089	0.00159652	-0.0658326	0.0213656
BRCA	SRSF7	apa_event_918	SRSF7	ATXN1	0.264597	4.61258e-19	9.00847	7.85737e-19	2.10213e-17	5.60495	-0.0951089	0.00159652	-0.195583	5.32115e-12
BRCA	SRSF7	apa_event_918	SRSF7	ATXN7L2	-0.233699	4.24452e-15	-8.96786	1.11108e-18	2.93346e-17	-1.90544	-0.0951089	0.00159652	0.402518	8.39981e-49
BRCA	SRSF7	apa_event_918	SRSF7	AUP1	-0.390257	2.68443e-41	-13.9068	6.40449e-41	8.50429e-39	-69.5806	-0.0951089	0.00159652	0.223236	2.89022e-15
BRCA	SRSF7	apa_event_918	SRSF7	AURKA	-0.235157	2.83704e-15	-8.46986	6.97467e-17	1.56488e-15	-21.5123	-0.0951089	0.00159652	0.308528	2.32375e-28
BRCA	SRSF7	apa_event_918	SRSF7	AURKB	-0.392093	1.0542e-41	-14.4927	4.9066e-44	7.89428e-42	-27.3454	-0.0951089	0.00159652	0.418792	4.4427e-53
BRCA	SRSF7	apa_event_918	SRSF7	AXIN2	0.226817	2.73904e-14	7.09639	2.16667e-12	3.09209e-11	2.85371	-0.0951089	0.00159652	-0.0636851	0.0259988
BRCA	SRSF7	apa_event_918	SRSF7	B3GAT3	-0.296517	9.6193e-24	-10.4117	2.22485e-24	9.41636e-23	-31.3462	-0.0951089	0.00159652	0.0787445	0.00588466
BRCA	SRSF7	apa_event_918	SRSF7	B3GNT5	-0.279135	4.0535e-21	-9.64068	3.01102e-21	9.90414e-20	-5.68977	-0.0951089	0.00159652	0.229904	4.025e-16
BRCA	SRSF7	apa_event_918	SRSF7	B3GNTL1	-0.167719	2.22639e-08	-6.64731	4.49014e-11	5.5173e-10	-1.20055	-0.0951089	0.00159652	0.166559	4.7009e-09
BRCA	SRSF7	apa_event_918	SRSF7	B4GALNT1	-0.126084	2.76748e-05	-4.65366	3.61695e-06	2.25305e-05	-2.04628	-0.0951089	0.00159652	0.122253	1.82467e-05
BRCA	SRSF7	apa_event_918	SRSF7	B4GALT2	-0.368165	1.30682e-36	-13.1787	3.53665e-37	3.70045e-35	-32.2683	-0.0951089	0.00159652	0.162024	1.22828e-08
BRCA	SRSF7	apa_event_918	SRSF7	B4GAT1	0.178209	2.7011e-09	6.5893	6.55747e-11	7.90293e-10	14.6215	-0.0951089	0.00159652	-0.0987971	0.000543006
BRCA	SRSF7	apa_event_918	SRSF7	BABAM1	-0.269375	1.00463e-19	-9.54807	6.93972e-21	2.21452e-19	-18.8105	-0.0951089	0.00159652	0.195756	5.09295e-12
BRCA	SRSF7	apa_event_918	SRSF7	BACE1	0.150862	5.05203e-07	4.65126	3.65857e-06	2.27705e-05	3.87408	-0.0951089	0.00159652	-0.198989	2.23007e-12
BRCA	SRSF7	apa_event_918	SRSF7	BACE2	-0.192064	1.36479e-10	-6.34501	3.12798e-10	3.4731e-09	-15.3942	-0.0951089	0.00159652	0.0738862	0.00977364
BRCA	SRSF7	apa_event_918	SRSF7	BAG2	-0.251161	2.84785e-17	-8.52489	4.45865e-17	1.01858e-15	-3.90681	-0.0951089	0.00159652	0.0772064	0.00693018
BRCA	SRSF7	apa_event_918	SRSF7	BAG6	-0.224183	5.50339e-14	-8.04343	2.0525e-15	4.00491e-14	-32.1531	-0.0951089	0.00159652	0.13216	3.55959e-06
BRCA	SRSF7	apa_event_918	SRSF7	BAIAP2L1	-0.198924	2.85884e-11	-7.83246	1.03394e-14	1.88205e-13	-12.2946	-0.0951089	0.00159652	0.135288	2.07189e-06
BRCA	SRSF7	apa_event_918	SRSF7	BAIAP2L2	-0.245155	1.66476e-16	-8.95815	1.20687e-18	3.17625e-17	-6.86581	-0.0951089	0.00159652	0.144379	4.01016e-07
BRCA	SRSF7	apa_event_918	SRSF7	BAK1	-0.32172	6.97805e-28	-11.4041	1.06871e-28	6.25701e-27	-18.894	-0.0951089	0.00159652	0.186778	4.68826e-11
BRCA	SRSF7	apa_event_918	SRSF7	BANF1	-0.333717	5.36418e-30	-12.3176	6.03475e-33	4.76433e-31	-129.553	-0.0951089	0.00159652	0.177294	4.35192e-10
BRCA	SRSF7	apa_event_918	SRSF7	BANP	-0.205332	6.30334e-12	-7.48194	1.39644e-13	2.26449e-12	-1.57531	-0.0951089	0.00159652	0.179035	2.917e-10
BRCA	SRSF7	apa_event_918	SRSF7	BAX	-0.372994	1.32585e-37	-13.3769	3.50331e-38	3.91099e-36	-33.9625	-0.0951089	0.00159652	0.223728	2.50446e-15
BRCA	SRSF7	apa_event_918	SRSF7	BAZ2A	0.39155	1.39089e-41	12.7342	5.76129e-35	5.21332e-33	19.7354	-0.0951089	0.00159652	-0.0662882	0.0204807
BRCA	SRSF7	apa_event_918	SRSF7	BCAM	0.156452	1.86027e-07	5.16565	2.7963e-07	2.0804e-06	114.584	-0.0951089	0.00159652	-0.159892	1.91141e-08
BRCA	SRSF7	apa_event_918	SRSF7	BCAR3	0.154464	2.66436e-07	5.74025	1.19192e-08	1.07911e-07	11.9746	-0.0951089	0.00159652	-0.0799685	0.00515653
BRCA	SRSF7	apa_event_918	SRSF7	BCAS3	0.212084	1.21365e-12	7.74102	2.05955e-14	3.63788e-13	3.01012	-0.0951089	0.00159652	-0.099229	0.000513172
BRCA	SRSF7	apa_event_918	SRSF7	BCL2L1	0.135336	6.72642e-06	4.72035	2.62667e-06	1.67483e-05	19.1553	-0.0951089	0.00159652	-0.101911	0.000359501
BRCA	SRSF7	apa_event_918	SRSF7	BCL2L12	-0.417344	1.48675e-47	-15.7022	9.57131e-51	2.29229e-48	-22.2934	-0.0951089	0.00159652	0.247258	1.76913e-18
BRCA	SRSF7	apa_event_918	SRSF7	BCL2L13	0.162702	5.83492e-08	6.39559	2.27339e-10	2.5675e-09	5.87717	-0.0951089	0.00159652	-0.14158	6.72257e-07
BRCA	SRSF7	apa_event_918	SRSF7	BCL3	-0.218504	2.40485e-13	-7.91956	5.32783e-15	9.98065e-14	-29.1538	-0.0951089	0.00159652	0.0603727	0.0348392
BRCA	SRSF7	apa_event_918	SRSF7	BCL7B	-0.290057	9.55408e-23	-9.93274	2.07002e-22	7.49098e-21	-11.8756	-0.0951089	0.00159652	0.185512	6.35576e-11
BRCA	SRSF7	apa_event_918	SRSF7	BCL7C	-0.271873	4.47258e-20	-9.4086	2.40926e-20	7.34656e-19	-19.7792	-0.0951089	0.00159652	0.0717388	0.0121262
BRCA	SRSF7	apa_event_918	SRSF7	BCS1L	-0.259446	2.30509e-18	-9.01403	7.49237e-19	2.00815e-17	-6.12413	-0.0951089	0.00159652	0.413568	1.11273e-51
BRCA	SRSF7	apa_event_918	SRSF7	BECN1	0.406242	6.4082e-45	14.5038	4.26981e-44	6.89498e-42	18.3719	-0.0951089	0.00159652	-0.10927	0.000129544
BRCA	SRSF7	apa_event_918	SRSF7	BHLHE40	0.356867	2.378e-34	11.8954	5.97086e-31	4.10587e-29	268.794	-0.0951089	0.00159652	-0.0680649	0.0173279
BRCA	SRSF7	apa_event_918	SRSF7	BID	-0.385755	2.59151e-40	-14.893	3.23728e-46	5.93912e-44	-12.0026	-0.0951089	0.00159652	0.262542	1.03413e-20
BRCA	SRSF7	apa_event_918	SRSF7	BIRC3	-0.172009	9.54364e-09	-7.16063	1.38434e-12	2.01819e-11	-14.8994	-0.0951089	0.00159652	0.132196	3.53793e-06
BRCA	SRSF7	apa_event_918	SRSF7	BIRC5	-0.322741	4.65089e-28	-11.7708	2.26173e-30	1.493e-28	-48.4045	-0.0951089	0.00159652	0.324227	2.63307e-31
BRCA	SRSF7	apa_event_918	SRSF7	BLM	-0.183583	8.71976e-10	-8.95318	1.25899e-18	3.3081e-17	-3.74272	-0.0951089	0.00159652	0.30534	8.77172e-28
BRCA	SRSF7	apa_event_918	SRSF7	BLOC1S5-TXNDC5	-0.170523	1.283e-08	-4.79117	1.86175e-06	1.21677e-05	-0.490738	-0.0951089	0.00159652	0.130802	4.48583e-06
BRCA	SRSF7	apa_event_918	SRSF7	BMP2K	0.149798	6.08453e-07	5.00526	6.39705e-07	4.50302e-06	2.29227	-0.0951089	0.00159652	-0.0793907	0.00548946
BRCA	SRSF7	apa_event_918	SRSF7	BMPR1B	0.287257	2.5365e-22	9.59221	4.66516e-21	1.51034e-19	172.64	-0.0951089	0.00159652	-0.112975	7.56116e-05
BRCA	SRSF7	apa_event_918	SRSF7	BMPR2	0.362734	1.6371e-35	11.5372	2.66616e-29	1.63073e-27	19.4469	-0.0951089	0.00159652	-0.127779	7.44372e-06
BRCA	SRSF7	apa_event_918	SRSF7	BMS1	-0.130975	1.32585e-05	-5.84792	6.38464e-09	5.99546e-08	-5.34915	-0.0951089	0.00159652	0.279734	2.09634e-23
BRCA	SRSF7	apa_event_918	SRSF7	BNIP3L	0.294854	1.74684e-23	10.1299	3.27274e-23	1.26325e-21	52.6943	-0.0951089	0.00159652	-0.184086	8.93136e-11
BRCA	SRSF7	apa_event_918	SRSF7	BOLA1	-0.240359	6.59412e-16	-8.3917	1.31107e-16	2.86725e-15	-22.6091	-0.0951089	0.00159652	0.136122	1.78987e-06
BRCA	SRSF7	apa_event_918	SRSF7	BOLA3	-0.358874	9.5828e-35	-12.552	4.46779e-34	3.80845e-32	-7.83769	-0.0951089	0.00159652	0.249227	9.29703e-19
BRCA	SRSF7	apa_event_918	SRSF7	BRAT1	-0.191161	1.66975e-10	-6.60637	5.86774e-11	7.11223e-10	-8.95191	-0.0951089	0.00159652	0.0997879	0.000476822
BRCA	SRSF7	apa_event_918	SRSF7	BRCA2	-0.114078	0.000150709	-4.57474	5.25434e-06	3.18366e-05	-1.10661	-0.0951089	0.00159652	0.237643	3.77457e-17
BRCA	SRSF7	apa_event_918	SRSF7	BRD7	-0.0998368	0.000918983	-4.49055	7.77677e-06	4.57455e-05	-3.67738	-0.0951089	0.00159652	0.176535	5.17469e-10
BRCA	SRSF7	apa_event_918	SRSF7	BRD9	-0.139475	3.46414e-06	-6.11277	1.31553e-09	1.35081e-08	-2.82882	-0.0951089	0.00159652	0.242082	9.34055e-18
BRCA	SRSF7	apa_event_918	SRSF7	BRI3	-0.470348	1.40167e-61	-17.293	4.27819e-60	1.72793e-57	-27.0502	-0.0951089	0.00159652	0.0578916	0.043037
BRCA	SRSF7	apa_event_918	SRSF7	BRICD5	-0.145006	1.38475e-06	-5.35533	1.0198e-07	8.09758e-07	-2.39103	-0.0951089	0.00159652	0.177639	4.022e-10
BRCA	SRSF7	apa_event_918	SRSF7	BRIX1	-0.206249	5.05627e-12	-7.7685	1.67558e-14	2.9866e-13	-8.76516	-0.0951089	0.00159652	0.420553	1.48146e-53
BRCA	SRSF7	apa_event_918	SRSF7	BRMS1	-0.258333	3.24837e-18	-8.62517	1.96026e-17	4.62714e-16	-33.3363	-0.0951089	0.00159652	0.0894708	0.00174377
BRCA	SRSF7	apa_event_918	SRSF7	BTBD7	0.346864	2.00622e-32	11.4926	4.25337e-29	2.56377e-27	5.8616	-0.0951089	0.00159652	-0.0732317	0.0104435
BRCA	SRSF7	apa_event_918	SRSF7	BTBD9	0.404247	1.86112e-44	13.869	1.01003e-40	1.32473e-38	5.01306	-0.0951089	0.00159652	-0.150818	1.17669e-07
BRCA	SRSF7	apa_event_918	SRSF7	BTD	0.309958	6.69316e-26	11.9454	3.48768e-31	2.43767e-29	14.3629	-0.0951089	0.00159652	-0.235298	7.80252e-17
BRCA	SRSF7	apa_event_918	SRSF7	BTG3	-0.341835	1.75629e-31	-12.2881	8.36077e-33	6.53739e-31	-35.9735	-0.0951089	0.00159652	0.244747	3.98471e-18
BRCA	SRSF7	apa_event_918	SRSF7	BTN2A1	-0.126293	2.68301e-05	-4.66385	3.44533e-06	2.15378e-05	-4.08566	-0.0951089	0.00159652	0.318855	2.80799e-30
BRCA	SRSF7	apa_event_918	SRSF7	BTN2A2	-0.147278	9.40664e-07	-6.00369	2.54062e-09	2.51461e-08	-2.79484	-0.0951089	0.00159652	0.192714	1.09352e-11
BRCA	SRSF7	apa_event_918	SRSF7	BTN3A2	-0.183034	9.80162e-10	-6.99018	4.50848e-12	6.21122e-11	-11.2894	-0.0951089	0.00159652	0.0978927	0.000610791
BRCA	SRSF7	apa_event_918	SRSF7	BTRC	0.398664	3.53751e-43	14.5593	2.1424e-44	3.52351e-42	21.9809	-0.0951089	0.00159652	-0.0883285	0.00199759
BRCA	SRSF7	apa_event_918	SRSF7	BUB1	-0.262927	7.80189e-19	-9.70974	1.60842e-21	5.41111e-20	-12.3127	-0.0951089	0.00159652	0.348426	3.36108e-36
BRCA	SRSF7	apa_event_918	SRSF7	BUB1B	-0.206714	4.52028e-12	-7.38888	2.73846e-13	4.30594e-12	-8.27092	-0.0951089	0.00159652	0.342676	5.35871e-35
BRCA	SRSF7	apa_event_918	SRSF7	BUD13	-0.24862	6.04484e-17	-8.61367	2.15482e-17	5.06725e-16	-8.28105	-0.0951089	0.00159652	0.36794	1.79524e-40
BRCA	SRSF7	apa_event_918	SRSF7	BUD23	-0.335644	2.40428e-30	-12.611	2.30736e-34	2.00543e-32	-17.5467	-0.0951089	0.00159652	0.191472	1.48855e-11
BRCA	SRSF7	apa_event_918	SRSF7	BUD31	-0.281333	1.93267e-21	-10.4083	2.2969e-24	9.71061e-23	-22.7704	-0.0951089	0.00159652	0.248763	1.08235e-18
BRCA	SRSF7	apa_event_918	SRSF7	BYSL	-0.144732	1.45035e-06	-5.23268	1.96507e-07	1.49604e-06	-31.3292	-0.0951089	0.00159652	0.129254	5.82183e-06
BRCA	SRSF7	apa_event_918	SRSF7	C10orf76	0.280532	2.53312e-21	8.83249	3.49267e-18	8.82311e-17	5.16842	-0.0951089	0.00159652	-0.0797313	0.00529093
BRCA	SRSF7	apa_event_918	SRSF7	C11orf98	-0.208702	2.78993e-12	-7.06867	2.62568e-12	3.71297e-11	-4.93546	-0.0951089	0.00159652	0.117611	3.76514e-05
BRCA	SRSF7	apa_event_918	SRSF7	C12orf45	-0.371104	3.26187e-37	-13.1918	3.03811e-37	3.19254e-35	-13.0365	-0.0951089	0.00159652	0.264422	5.36293e-21
BRCA	SRSF7	apa_event_918	SRSF7	C15orf39	-0.312745	2.31217e-26	-11.3592	1.70238e-28	9.82173e-27	-11.0456	-0.0951089	0.00159652	0.0717788	0.0120783
BRCA	SRSF7	apa_event_918	SRSF7	C15orf41	-0.170252	1.35379e-08	-6.08601	1.54759e-09	1.57485e-08	-0.870685	-0.0951089	0.00159652	0.154749	5.42343e-08
BRCA	SRSF7	apa_event_918	SRSF7	C16orf45	0.25035	3.62457e-17	9.24868	9.84995e-20	2.8505e-18	26.1418	-0.0951089	0.00159652	-0.117237	3.98663e-05
BRCA	SRSF7	apa_event_918	SRSF7	C16orf58	0.288675	1.54914e-22	9.63841	3.07359e-21	1.01025e-19	18.4801	-0.0951089	0.00159652	-0.113592	6.90064e-05
BRCA	SRSF7	apa_event_918	SRSF7	C16orf91	-0.1404	2.97878e-06	-4.70669	2.80545e-06	1.78029e-05	-10.3229	-0.0951089	0.00159652	0.212091	6.78909e-14
BRCA	SRSF7	apa_event_918	SRSF7	C17orf49	-0.14226	2.19267e-06	-4.84042	1.46145e-06	9.71669e-06	-0.445592	-0.0951089	0.00159652	0.113356	7.14625e-05
BRCA	SRSF7	apa_event_918	SRSF7	C17orf62	-0.207868	3.41814e-12	-7.46925	1.53141e-13	2.47297e-12	-10.6211	-0.0951089	0.00159652	0.0981056	0.00059416
BRCA	SRSF7	apa_event_918	SRSF7	C18orf21	-0.226854	2.71244e-14	-8.06821	1.69334e-15	3.33109e-14	-7.42435	-0.0951089	0.00159652	0.312487	4.36454e-29
BRCA	SRSF7	apa_event_918	SRSF7	C19orf47	-0.215077	5.74374e-13	-7.79885	1.33309e-14	2.40005e-13	-5.69472	-0.0951089	0.00159652	0.142158	6.04723e-07
BRCA	SRSF7	apa_event_918	SRSF7	C19orf48	-0.26838	1.38358e-19	-9.85543	4.23223e-22	1.49329e-20	-34.936	-0.0951089	0.00159652	0.315714	1.09555e-29
BRCA	SRSF7	apa_event_918	SRSF7	C19orf53	-0.334415	4.01384e-30	-11.7368	3.24609e-30	2.11922e-28	-113.543	-0.0951089	0.00159652	0.104116	0.000266573
BRCA	SRSF7	apa_event_918	SRSF7	C19orf66	-0.252455	1.93462e-17	-9.34073	4.39034e-20	1.30939e-18	-8.98301	-0.0951089	0.00159652	0.17224	1.35949e-09
BRCA	SRSF7	apa_event_918	SRSF7	C1orf123	-0.184958	6.49334e-10	-4.78233	1.94391e-06	1.26655e-05	-3.20039	-0.0951089	0.00159652	0.1008	0.000417013
BRCA	SRSF7	apa_event_918	SRSF7	C1orf159	-0.25896	2.67827e-18	-9.65271	2.70016e-21	8.91646e-20	-3.96957	-0.0951089	0.00159652	0.266459	2.61807e-21
BRCA	SRSF7	apa_event_918	SRSF7	C1orf174	-0.241012	5.47549e-16	-8.90236	1.93739e-18	5.00666e-17	-4.32989	-0.0951089	0.00159652	0.379849	3.14454e-43
BRCA	SRSF7	apa_event_918	SRSF7	C1orf198	-0.223096	7.32191e-14	-7.8721	7.65245e-15	1.4113e-13	-36.1167	-0.0951089	0.00159652	0.111837	8.93627e-05
BRCA	SRSF7	apa_event_918	SRSF7	C1orf228	-0.192051	1.36884e-10	-6.55461	8.21291e-11	9.78356e-10	-1.32313	-0.0951089	0.00159652	0.159039	2.27777e-08
BRCA	SRSF7	apa_event_918	SRSF7	C1orf35	-0.293683	2.6522e-23	-10.4233	1.98819e-24	8.4466e-23	-11.3819	-0.0951089	0.00159652	0.249896	7.464e-19
BRCA	SRSF7	apa_event_918	SRSF7	C1orf50	-0.225505	3.88158e-14	-7.59934	5.90759e-14	9.95841e-13	-3.15683	-0.0951089	0.00159652	0.174084	9.00737e-10
BRCA	SRSF7	apa_event_918	SRSF7	C1QTNF3	0.140572	2.89601e-06	5.35611	1.0155e-07	8.06557e-07	10.5982	-0.0951089	0.00159652	-0.194165	7.60822e-12
BRCA	SRSF7	apa_event_918	SRSF7	C20orf194	0.212684	1.04556e-12	7.00123	4.17946e-12	5.77908e-11	3.71211	-0.0951089	0.00159652	-0.109146	0.000131863
BRCA	SRSF7	apa_event_918	SRSF7	C20orf24	-0.21733	3.24639e-13	-7.5968	6.01963e-14	1.01387e-12	-16.7872	-0.0951089	0.00159652	0.218054	1.28119e-14
BRCA	SRSF7	apa_event_918	SRSF7	C20orf27	-0.317846	3.2085e-27	-11.3245	2.43759e-28	1.39056e-26	-30.5231	-0.0951089	0.00159652	0.183456	1.03713e-10
BRCA	SRSF7	apa_event_918	SRSF7	C21orf2	-0.169121	1.69197e-08	-5.43377	6.65608e-08	5.42876e-07	-2.92979	-0.0951089	0.00159652	0.0926152	0.00119022
BRCA	SRSF7	apa_event_918	SRSF7	C21orf33	-0.172628	8.43124e-09	-5.8771	5.38103e-09	5.10315e-08	-1.23106	-0.0951089	0.00159652	0.0583759	0.0413201
BRCA	SRSF7	apa_event_918	SRSF7	C21orf59	-0.194195	8.4505e-11	-6.97704	4.93269e-12	6.76613e-11	-6.93609	-0.0951089	0.00159652	0.155183	4.97343e-08
BRCA	SRSF7	apa_event_918	SRSF7	C21orf91	-0.137086	5.09223e-06	-4.75317	2.24065e-06	1.44511e-05	-5.09494	-0.0951089	0.00159652	0.141925	6.31118e-07
BRCA	SRSF7	apa_event_918	SRSF7	C2orf68	-0.169648	1.52516e-08	-6.87985	9.55198e-12	1.26847e-10	-6.08496	-0.0951089	0.00159652	0.314303	2.00961e-29
BRCA	SRSF7	apa_event_918	SRSF7	C4A	0.185545	5.72149e-10	5.75429	1.09935e-08	1.00006e-07	21.4772	-0.0951089	0.00159652	-0.154796	5.37301e-08
BRCA	SRSF7	apa_event_918	SRSF7	C4B	0.172072	9.42479e-09	5.48746	4.95478e-08	4.11582e-07	23.6326	-0.0951089	0.00159652	-0.14226	5.93483e-07
BRCA	SRSF7	apa_event_918	SRSF7	C5AR2	0.313094	2.02236e-26	11.1231	1.92072e-27	1.02604e-25	9.34312	-0.0951089	0.00159652	-0.0707559	0.0133613
BRCA	SRSF7	apa_event_918	SRSF7	C5orf34	-0.156286	1.91717e-07	-6.01587	2.36182e-09	2.34723e-08	-1.96242	-0.0951089	0.00159652	0.300957	5.30243e-27
BRCA	SRSF7	apa_event_918	SRSF7	C5orf42	0.288742	1.5131e-22	10.7101	1.20757e-25	5.63432e-24	5.35329	-0.0951089	0.00159652	-0.0732166	0.0104594
BRCA	SRSF7	apa_event_918	SRSF7	C6orf106	-0.16291	5.60904e-08	-5.43096	6.75924e-08	5.50758e-07	-20.1986	-0.0951089	0.00159652	0.0648087	0.0234765
BRCA	SRSF7	apa_event_918	SRSF7	C6orf136	-0.327548	6.73771e-29	-11.8617	8.56872e-31	5.82736e-29	-10.5858	-0.0951089	0.00159652	0.244139	4.84413e-18
BRCA	SRSF7	apa_event_918	SRSF7	C6orf52	-0.138905	3.79959e-06	-4.88405	1.17721e-06	7.94598e-06	-1.7534	-0.0951089	0.00159652	0.135664	1.94002e-06
BRCA	SRSF7	apa_event_918	SRSF7	C6orf89	0.235055	2.91844e-15	8.15271	8.75311e-16	1.77022e-14	14.1745	-0.0951089	0.00159652	-0.114168	6.33469e-05
BRCA	SRSF7	apa_event_918	SRSF7	C7orf26	-0.199852	2.30374e-11	-7.31649	4.60044e-13	7.06216e-12	-7.97344	-0.0951089	0.00159652	0.176418	5.31498e-10
BRCA	SRSF7	apa_event_918	SRSF7	C7orf43	-0.180485	1.68022e-09	-6.59722	6.22806e-11	7.5259e-10	-5.90377	-0.0951089	0.00159652	0.183689	9.81349e-11
BRCA	SRSF7	apa_event_918	SRSF7	C8orf59	-0.280235	2.79988e-21	-9.94485	1.84985e-22	6.72051e-21	-24.3379	-0.0951089	0.00159652	0.215469	2.6558e-14
BRCA	SRSF7	apa_event_918	SRSF7	C8orf76	-0.221425	1.13221e-13	-7.73358	2.17771e-14	3.83721e-13	-4.80599	-0.0951089	0.00159652	0.209933	1.22642e-13
BRCA	SRSF7	apa_event_918	SRSF7	C9orf16	-0.308821	1.02959e-25	-10.6776	1.66458e-25	7.68495e-24	-43.8367	-0.0951089	0.00159652	0.0592842	0.0382554
BRCA	SRSF7	apa_event_918	SRSF7	C9orf40	-0.308381	1.21532e-25	-10.9447	1.16725e-26	5.88082e-25	-7.1953	-0.0951089	0.00159652	0.350211	1.40615e-36
BRCA	SRSF7	apa_event_918	SRSF7	C9orf64	0.399153	2.73968e-43	13.9269	5.02397e-41	6.71516e-39	17.176	-0.0951089	0.00159652	-0.0591397	0.0387297
BRCA	SRSF7	apa_event_918	SRSF7	CABLES2	-0.120567	6.14945e-05	-5.3696	9.4404e-08	7.53271e-07	-5.81704	-0.0951089	0.00159652	0.213692	4.35976e-14
BRCA	SRSF7	apa_event_918	SRSF7	CACNA1D	0.319298	1.81582e-27	11.4291	8.24452e-29	4.86669e-27	9.7651	-0.0951089	0.00159652	-0.0845527	0.0030965
BRCA	SRSF7	apa_event_918	SRSF7	CACNA2D2	0.220453	1.45637e-13	7.28695	5.6776e-13	8.63124e-12	10.9125	-0.0951089	0.00159652	-0.126661	8.95094e-06
BRCA	SRSF7	apa_event_918	SRSF7	CACTIN	-0.125355	3.08112e-05	-4.52176	6.72972e-06	4.00244e-05	-2.09626	-0.0951089	0.00159652	0.214483	3.49818e-14
BRCA	SRSF7	apa_event_918	SRSF7	CACYBP	-0.143149	1.89108e-06	-5.1705	2.72627e-07	2.03167e-06	-15.9662	-0.0951089	0.00159652	0.321997	7.07294e-31
BRCA	SRSF7	apa_event_918	SRSF7	CAD	-0.173549	7.0053e-09	-7.15671	1.42286e-12	2.07164e-11	-9.73157	-0.0951089	0.00159652	0.291296	2.51109e-25
BRCA	SRSF7	apa_event_918	SRSF7	CALCOCO2	0.124186	3.65594e-05	4.78202	1.94689e-06	1.26836e-05	15.8453	-0.0951089	0.00159652	-0.0713681	0.0125797
BRCA	SRSF7	apa_event_918	SRSF7	CALCRL	0.171037	1.15851e-08	5.54264	3.64809e-08	3.08789e-07	8.51088	-0.0951089	0.00159652	-0.16831	3.22122e-09
BRCA	SRSF7	apa_event_918	SRSF7	CALML4	-0.154518	2.63909e-07	-5.29798	1.38823e-07	1.08085e-06	-0.612731	-0.0951089	0.00159652	0.138978	1.07715e-06
BRCA	SRSF7	apa_event_918	SRSF7	CALR	-0.328917	3.86145e-29	-11.5982	1.4052e-29	8.76732e-28	-612.623	-0.0951089	0.00159652	0.057319	0.0451448
BRCA	SRSF7	apa_event_918	SRSF7	CAMKMT	-0.148429	7.71714e-07	-5.0696	4.60279e-07	3.31277e-06	-1.48372	-0.0951089	0.00159652	0.226919	9.80341e-16
BRCA	SRSF7	apa_event_918	SRSF7	CAMTA1	-0.185615	5.63508e-10	-6.90541	8.03436e-12	1.07609e-10	-2.71518	-0.0951089	0.00159652	0.248915	1.02991e-18
BRCA	SRSF7	apa_event_918	SRSF7	CAMTA2	0.255603	7.48151e-18	8.24119	4.35837e-16	9.07291e-15	9.28616	-0.0951089	0.00159652	-0.0800775	0.00509582
BRCA	SRSF7	apa_event_918	SRSF7	CANX	0.205981	5.3936e-12	6.36682	2.7267e-10	3.04981e-09	120.003	-0.0951089	0.00159652	-0.119937	2.62774e-05
BRCA	SRSF7	apa_event_918	SRSF7	CAPN10	-0.186172	4.9955e-10	-6.5851	6.73915e-11	8.1105e-10	-2.07298	-0.0951089	0.00159652	0.283124	5.85452e-24
BRCA	SRSF7	apa_event_918	SRSF7	CAPN15	-0.181027	1.49947e-09	-7.00633	4.03549e-12	5.58951e-11	-5.50846	-0.0951089	0.00159652	0.198116	2.79099e-12
BRCA	SRSF7	apa_event_918	SRSF7	CARD11	-0.184176	7.68082e-10	-7.18046	1.20466e-12	1.76781e-11	-4.54444	-0.0951089	0.00159652	0.126719	8.8664e-06
BRCA	SRSF7	apa_event_918	SRSF7	CARD16	-0.225612	3.77304e-14	-8.28043	3.19221e-16	6.73127e-15	-9.80342	-0.0951089	0.00159652	0.0581406	0.0421468
BRCA	SRSF7	apa_event_918	SRSF7	CARD9	-0.363264	1.28172e-35	-13.4611	1.30198e-38	1.49414e-36	-3.39491	-0.0951089	0.00159652	0.162041	1.22372e-08
BRCA	SRSF7	apa_event_918	SRSF7	CARHSP1	-0.223015	7.47862e-14	-8.00088	2.85245e-15	5.48852e-14	-13.0746	-0.0951089	0.00159652	0.191549	1.46053e-11
BRCA	SRSF7	apa_event_918	SRSF7	CARMIL2	-0.219705	1.76653e-13	-8.43308	9.39262e-17	2.08214e-15	-2.93238	-0.0951089	0.00159652	0.191782	1.37858e-11
BRCA	SRSF7	apa_event_918	SRSF7	CARS	-0.227881	2.06141e-14	-8.20662	5.7275e-16	1.17902e-14	-4.4646	-0.0951089	0.00159652	0.154592	5.59658e-08
BRCA	SRSF7	apa_event_918	SRSF7	CARS2	-0.179652	2.00069e-09	-6.75554	2.1977e-11	2.79996e-10	-5.47142	-0.0951089	0.00159652	0.142284	5.90836e-07
BRCA	SRSF7	apa_event_918	SRSF7	CASC4	0.41377	1.07415e-46	15.1093	2.0672e-47	4.06949e-45	34.8048	-0.0951089	0.00159652	-0.206037	3.50872e-13
BRCA	SRSF7	apa_event_918	SRSF7	CAST	0.126173	2.73098e-05	4.54154	6.13767e-06	3.67575e-05	11.6186	-0.0951089	0.00159652	-0.151195	1.09326e-07
BRCA	SRSF7	apa_event_918	SRSF7	CASZ1	0.34622	2.65455e-32	11.6477	8.33655e-30	5.28638e-28	7.18873	-0.0951089	0.00159652	-0.061951	0.0303499
BRCA	SRSF7	apa_event_918	SRSF7	CBFB	-0.235578	2.52465e-15	-8.82461	3.73167e-18	9.4026e-17	-14.7921	-0.0951089	0.00159652	0.299616	9.13696e-27
BRCA	SRSF7	apa_event_918	SRSF7	CBS	-0.202907	1.12378e-11	-7.25636	7.05426e-13	1.06161e-11	-0.465142	-0.0951089	0.00159652	0.19053	1.87856e-11
BRCA	SRSF7	apa_event_918	SRSF7	CBX2	-0.266014	2.94484e-19	-10.1784	2.06944e-23	8.11517e-22	-18.0135	-0.0951089	0.00159652	0.268327	1.34895e-21
BRCA	SRSF7	apa_event_918	SRSF7	CBY1	-0.148948	7.05438e-07	-5.00733	6.32999e-07	4.45897e-06	-6.9346	-0.0951089	0.00159652	0.0965573	0.000725363
BRCA	SRSF7	apa_event_918	SRSF7	CC2D1B	-0.332126	1.03605e-29	-12.3016	7.20081e-33	5.6554e-31	-6.19859	-0.0951089	0.00159652	0.209034	1.56607e-13
BRCA	SRSF7	apa_event_918	SRSF7	CCDC102A	-0.303133	8.61793e-25	-10.361	3.62494e-24	1.50884e-22	-6.20647	-0.0951089	0.00159652	0.16942	2.53022e-09
BRCA	SRSF7	apa_event_918	SRSF7	CCDC12	-0.281044	2.13067e-21	-9.67884	2.13035e-21	7.09497e-20	-10.7319	-0.0951089	0.00159652	0.126313	9.47703e-06
BRCA	SRSF7	apa_event_918	SRSF7	CCDC124	-0.357003	2.23656e-34	-12.5505	4.54465e-34	3.87211e-32	-64.5589	-0.0951089	0.00159652	0.149836	1.42323e-07
BRCA	SRSF7	apa_event_918	SRSF7	CCDC130	-0.145556	1.2618e-06	-4.91162	1.02595e-06	6.99157e-06	-6.42601	-0.0951089	0.00159652	0.235023	8.49016e-17
BRCA	SRSF7	apa_event_918	SRSF7	CCDC137	-0.387565	1.0458e-40	-14.2802	6.78198e-43	1.01753e-40	-23.3716	-0.0951089	0.00159652	0.236853	4.82393e-17
BRCA	SRSF7	apa_event_918	SRSF7	CCDC150	-0.201464	1.57959e-11	-8.40567	1.17164e-16	2.57399e-15	-0.653944	-0.0951089	0.00159652	0.226162	1.22625e-15
BRCA	SRSF7	apa_event_918	SRSF7	CCDC18	-0.164459	4.17743e-08	-5.82265	7.39873e-09	6.8884e-08	-1.46392	-0.0951089	0.00159652	0.305234	9.16517e-28
BRCA	SRSF7	apa_event_918	SRSF7	CCDC186	0.284625	6.29107e-22	9.17374	1.89218e-19	5.34327e-18	7.03718	-0.0951089	0.00159652	-0.0611243	0.0326355
BRCA	SRSF7	apa_event_918	SRSF7	CCDC25	0.221184	1.20537e-13	7.36985	3.13983e-13	4.90589e-12	8.80111	-0.0951089	0.00159652	-0.0600889	0.035704
BRCA	SRSF7	apa_event_918	SRSF7	CCDC32	0.263894	5.75699e-19	8.88384	2.26589e-18	5.82027e-17	1.46272	-0.0951089	0.00159652	-0.111306	9.65669e-05
BRCA	SRSF7	apa_event_918	SRSF7	CCDC58	-0.21937	1.92602e-13	-7.47721	1.44532e-13	2.34009e-12	-8.43992	-0.0951089	0.00159652	0.391744	4.24296e-46
BRCA	SRSF7	apa_event_918	SRSF7	CCDC59	-0.142675	2.0464e-06	-4.92	9.83795e-07	6.7238e-06	-3.83674	-0.0951089	0.00159652	0.454128	3.26025e-63
BRCA	SRSF7	apa_event_918	SRSF7	CCDC71L	-0.302977	9.12624e-25	-10.2985	6.59409e-24	2.68925e-22	-13.9822	-0.0951089	0.00159652	0.189569	2.37861e-11
BRCA	SRSF7	apa_event_918	SRSF7	CCDC77	-0.158376	1.30807e-07	-5.51956	4.14788e-08	3.48342e-07	-3.88517	-0.0951089	0.00159652	0.346386	9.03815e-36
BRCA	SRSF7	apa_event_918	SRSF7	CCDC80	0.0934625	0.00192441	4.50135	7.39797e-06	4.36834e-05	32.6816	-0.0951089	0.00159652	-0.193249	9.56891e-12
BRCA	SRSF7	apa_event_918	SRSF7	CCDC82	-0.263387	6.75287e-19	-7.66284	3.69156e-14	6.35455e-13	-3.49976	-0.0951089	0.00159652	0.154391	5.8248e-08
BRCA	SRSF7	apa_event_918	SRSF7	CCDC84	-0.147046	9.78954e-07	-5.65229	1.96955e-08	1.73059e-07	-2.26026	-0.0951089	0.00159652	0.17145	1.61963e-09
BRCA	SRSF7	apa_event_918	SRSF7	CCDC85A	0.126612	2.55909e-05	5.07109	4.56778e-07	3.28925e-06	0.994255	-0.0951089	0.00159652	-0.112157	8.52681e-05
BRCA	SRSF7	apa_event_918	SRSF7	CCDC86	-0.247513	8.36884e-17	-9.04885	5.56017e-19	1.50734e-17	-19.5865	-0.0951089	0.00159652	0.209297	1.45784e-13
BRCA	SRSF7	apa_event_918	SRSF7	CCDC9B	-0.232588	5.75799e-15	-8.0141	2.57565e-15	4.97754e-14	-6.13743	-0.0951089	0.00159652	0.102307	0.000340842
BRCA	SRSF7	apa_event_918	SRSF7	CCHCR1	-0.301382	1.64163e-24	-10.911	1.63661e-26	8.15494e-25	-12.0536	-0.0951089	0.00159652	0.323422	3.7659e-31
BRCA	SRSF7	apa_event_918	SRSF7	CCL20	-0.205528	6.01486e-12	-6.8391	1.25713e-11	1.64695e-10	-8.50963	-0.0951089	0.00159652	0.10656	0.000190084
BRCA	SRSF7	apa_event_918	SRSF7	CCL5	-0.267501	1.83343e-19	-9.99399	1.17077e-22	4.32252e-21	-132.098	-0.0951089	0.00159652	0.149012	1.66841e-07
BRCA	SRSF7	apa_event_918	SRSF7	CCNA2	-0.268142	1.49312e-19	-9.76322	9.87175e-22	3.37951e-20	-24.5503	-0.0951089	0.00159652	0.378127	8.00515e-43
BRCA	SRSF7	apa_event_918	SRSF7	CCNB1	-0.23449	3.41247e-15	-8.2275	4.85669e-16	1.00655e-14	-36.0016	-0.0951089	0.00159652	0.375775	2.84214e-42
BRCA	SRSF7	apa_event_918	SRSF7	CCNB1IP1	-0.18058	1.64709e-09	-6.37439	2.59941e-10	2.91486e-09	-9.90039	-0.0951089	0.00159652	0.369613	7.47788e-41
BRCA	SRSF7	apa_event_918	SRSF7	CCNB2	-0.363437	1.18356e-35	-13.6256	1.85707e-39	2.24913e-37	-31.8039	-0.0951089	0.00159652	0.365467	6.49022e-40
BRCA	SRSF7	apa_event_918	SRSF7	CCND3	-0.155283	2.29913e-07	-5.3658	9.63645e-08	7.67914e-07	-14.7035	-0.0951089	0.00159652	0.0861465	0.00257866
BRCA	SRSF7	apa_event_918	SRSF7	CCNDBP1	0.305592	3.4584e-25	10.8622	2.668e-26	1.30834e-24	8.42895	-0.0951089	0.00159652	-0.139297	1.01709e-06
BRCA	SRSF7	apa_event_918	SRSF7	CCNY	-0.153027	3.44542e-07	-5.93017	3.93545e-09	3.79981e-08	-11.2831	-0.0951089	0.00159652	0.145638	3.16789e-07
BRCA	SRSF7	apa_event_918	SRSF7	CCNYL1	-0.184968	6.47857e-10	-5.73196	1.25006e-08	1.12858e-07	-3.45556	-0.0951089	0.00159652	0.0569663	0.0464858
BRCA	SRSF7	apa_event_918	SRSF7	CCPG1	0.26212	1.00437e-18	9.22945	1.16514e-19	3.35068e-18	3.59502	-0.0951089	0.00159652	-0.279804	2.04267e-23
BRCA	SRSF7	apa_event_918	SRSF7	CCT3	-0.189933	2.19277e-10	-6.69358	3.31248e-11	4.1338e-10	-99.6372	-0.0951089	0.00159652	0.259993	2.49689e-20
BRCA	SRSF7	apa_event_918	SRSF7	CCT4	-0.131234	1.27422e-05	-5.14232	3.1586e-07	2.33116e-06	-41.6398	-0.0951089	0.00159652	0.416395	1.96079e-52
BRCA	SRSF7	apa_event_918	SRSF7	CCT5	-0.180391	1.71391e-09	-7.0247	3.55682e-12	4.95664e-11	-47.6949	-0.0951089	0.00159652	0.255233	1.262e-19
BRCA	SRSF7	apa_event_918	SRSF7	CCT7	-0.156786	1.75026e-07	-5.69727	1.52475e-08	1.36041e-07	-41.2701	-0.0951089	0.00159652	0.306676	5.03608e-28
BRCA	SRSF7	apa_event_918	SRSF7	CCT8	-0.137342	4.88798e-06	-5.06845	4.63013e-07	3.33115e-06	-39.2196	-0.0951089	0.00159652	0.278503	3.31807e-23
BRCA	SRSF7	apa_event_918	SRSF7	CCZ1	-0.12382	3.85595e-05	-4.81988	1.61712e-06	1.0675e-05	-0.901534	-0.0951089	0.00159652	0.137676	1.35939e-06
BRCA	SRSF7	apa_event_918	SRSF7	CD247	-0.212461	1.10524e-12	-8.21182	5.49714e-16	1.13352e-14	-5.09672	-0.0951089	0.00159652	0.170076	2.19182e-09
BRCA	SRSF7	apa_event_918	SRSF7	CD320	-0.20769	3.56856e-12	-6.83656	1.27872e-11	1.67382e-10	-22.8025	-0.0951089	0.00159652	0.105599	0.000217312
BRCA	SRSF7	apa_event_918	SRSF7	CD3EAP	-0.228813	1.60492e-14	-8.49725	5.58407e-17	1.26418e-15	-3.21237	-0.0951089	0.00159652	0.252929	2.73177e-19
BRCA	SRSF7	apa_event_918	SRSF7	CD40	-0.281343	1.92577e-21	-10.2222	1.36588e-23	5.43308e-22	-15.969	-0.0951089	0.00159652	0.0707792	0.0133308
BRCA	SRSF7	apa_event_918	SRSF7	CD46	0.400836	1.13239e-43	14.3054	4.96905e-43	7.51784e-41	94.8974	-0.0951089	0.00159652	-0.0578139	0.0433183
BRCA	SRSF7	apa_event_918	SRSF7	CD7	-0.288484	1.6557e-22	-11.124	1.90306e-27	1.0169e-25	-10.1658	-0.0951089	0.00159652	0.154214	6.03395e-08
BRCA	SRSF7	apa_event_918	SRSF7	CD70	-0.188755	2.84278e-10	-5.85968	5.95979e-09	5.61873e-08	-1.76971	-0.0951089	0.00159652	0.065719	0.0215914
BRCA	SRSF7	apa_event_918	SRSF7	CD74	-0.222729	8.05937e-14	-8.85468	2.8978e-18	7.37318e-17	-1363.59	-0.0951089	0.00159652	0.0581173	0.0422294
BRCA	SRSF7	apa_event_918	SRSF7	CD96	-0.155397	2.25212e-07	-6.34756	3.07827e-10	3.42085e-09	-3.93285	-0.0951089	0.00159652	0.139981	8.99129e-07
BRCA	SRSF7	apa_event_918	SRSF7	CDC123	-0.325298	1.67139e-28	-12.2774	9.40116e-33	7.32513e-31	-65.4408	-0.0951089	0.00159652	0.283444	5.18491e-24
BRCA	SRSF7	apa_event_918	SRSF7	CDC25A	-0.332845	7.69763e-30	-12.3783	3.08905e-33	2.48762e-31	-7.42003	-0.0951089	0.00159652	0.407723	3.82022e-50
BRCA	SRSF7	apa_event_918	SRSF7	CDC25B	-0.311276	4.05585e-26	-11.6165	1.15857e-29	7.272e-28	-48.9975	-0.0951089	0.00159652	0.223468	2.70153e-15
BRCA	SRSF7	apa_event_918	SRSF7	CDC34	-0.326931	8.65118e-29	-11.2543	5.02044e-28	2.79927e-26	-37.8226	-0.0951089	0.00159652	0.170001	2.22815e-09
BRCA	SRSF7	apa_event_918	SRSF7	CDC37	-0.30012	2.6055e-24	-10.0522	6.79364e-23	2.55646e-21	-54.1362	-0.0951089	0.00159652	0.177932	3.76013e-10
BRCA	SRSF7	apa_event_918	SRSF7	CDC42BPB	0.296809	8.66005e-24	10.5085	8.70591e-25	3.80346e-23	20.2975	-0.0951089	0.00159652	-0.16103	1.51039e-08
BRCA	SRSF7	apa_event_918	SRSF7	CDC42BPG	-0.223228	7.07344e-14	-7.54661	8.70631e-14	1.4423e-12	-8.88093	-0.0951089	0.00159652	0.195501	5.43342e-12
BRCA	SRSF7	apa_event_918	SRSF7	CDC42EP1	-0.393065	6.40973e-42	-14.2472	1.01683e-42	1.50912e-40	-106.816	-0.0951089	0.00159652	0.115805	4.95498e-05
BRCA	SRSF7	apa_event_918	SRSF7	CDC45	-0.366591	2.73213e-36	-13.6376	1.61052e-39	1.95822e-37	-13.5812	-0.0951089	0.00159652	0.393966	1.19755e-46
BRCA	SRSF7	apa_event_918	SRSF7	CDC6	-0.142413	2.13754e-06	-4.9655	7.82556e-07	5.43341e-06	-17.4428	-0.0951089	0.00159652	0.125227	1.13156e-05
BRCA	SRSF7	apa_event_918	SRSF7	CDC7	-0.156022	2.01124e-07	-6.26308	5.2205e-10	5.63865e-09	-6.4621	-0.0951089	0.00159652	0.391155	5.9231e-46
BRCA	SRSF7	apa_event_918	SRSF7	CDCA2	-0.280516	2.54737e-21	-10.2573	9.77978e-24	3.93511e-22	-10.5835	-0.0951089	0.00159652	0.253228	2.47257e-19
BRCA	SRSF7	apa_event_918	SRSF7	CDCA3	-0.344618	5.31196e-32	-12.8092	2.46071e-35	2.28217e-33	-10.4108	-0.0951089	0.00159652	0.419084	3.70579e-53
BRCA	SRSF7	apa_event_918	SRSF7	CDCA4	-0.293332	3.00579e-23	-10.6443	2.30962e-25	1.05472e-23	-15.7166	-0.0951089	0.00159652	0.364503	1.06731e-39
BRCA	SRSF7	apa_event_918	SRSF7	CDCA5	-0.327774	6.14794e-29	-12.1564	3.53925e-32	2.65084e-30	-25.7723	-0.0951089	0.00159652	0.331226	1.1215e-32
BRCA	SRSF7	apa_event_918	SRSF7	CDCA7	-0.324535	2.271e-28	-12.3488	4.27747e-33	3.41156e-31	-14.6375	-0.0951089	0.00159652	0.441253	2.21423e-59
BRCA	SRSF7	apa_event_918	SRSF7	CDCA7L	-0.127017	2.40966e-05	-4.46735	8.65395e-06	5.04903e-05	-6.95919	-0.0951089	0.00159652	0.23972	1.97047e-17
BRCA	SRSF7	apa_event_918	SRSF7	CDCA8	-0.332691	8.20391e-30	-12.3224	5.72624e-33	4.52782e-31	-33.2215	-0.0951089	0.00159652	0.377439	1.1607e-42
BRCA	SRSF7	apa_event_918	SRSF7	CDH3	-0.314386	1.23011e-26	-11.6039	1.32339e-29	8.27245e-28	-66.5826	-0.0951089	0.00159652	0.132142	3.5709e-06
BRCA	SRSF7	apa_event_918	SRSF7	CDK1	-0.166315	2.92378e-08	-6.28348	4.59807e-10	5.0006e-09	-21.4313	-0.0951089	0.00159652	0.352588	4.36654e-37
BRCA	SRSF7	apa_event_918	SRSF7	CDK10	-0.273676	2.48133e-20	-9.69616	1.82008e-21	6.09635e-20	-8.61351	-0.0951089	0.00159652	0.24518	3.46661e-18
BRCA	SRSF7	apa_event_918	SRSF7	CDK11A	-0.156809	1.74321e-07	-6.04688	1.96023e-09	1.96863e-08	-1.01307	-0.0951089	0.00159652	0.198828	2.32493e-12
BRCA	SRSF7	apa_event_918	SRSF7	CDK11B	-0.165791	3.23536e-08	-6.21301	7.11882e-10	7.56049e-09	-4.74448	-0.0951089	0.00159652	0.186457	5.06526e-11
BRCA	SRSF7	apa_event_918	SRSF7	CDK16	-0.265149	3.87448e-19	-9.81721	6.01726e-22	2.0966e-20	-33.2257	-0.0951089	0.00159652	0.158701	2.44077e-08
BRCA	SRSF7	apa_event_918	SRSF7	CDK17	0.433107	1.80954e-51	15.5877	4.27967e-50	9.87284e-48	17.1933	-0.0951089	0.00159652	-0.056375	0.0488088
BRCA	SRSF7	apa_event_918	SRSF7	CDK18	-0.137474	4.78579e-06	-5.11439	3.65204e-07	2.66952e-06	-4.64702	-0.0951089	0.00159652	0.143029	5.15128e-07
BRCA	SRSF7	apa_event_918	SRSF7	CDK2AP1	-0.26307	7.46107e-19	-9.71097	1.59054e-21	5.35314e-20	-70.0303	-0.0951089	0.00159652	0.296066	3.8072e-26
BRCA	SRSF7	apa_event_918	SRSF7	CDK3	-0.152638	3.69202e-07	-5.69734	1.52414e-08	1.35989e-07	-0.346352	-0.0951089	0.00159652	0.342815	5.01593e-35
BRCA	SRSF7	apa_event_918	SRSF7	CDK6	-0.179642	2.00459e-09	-6.04872	1.93868e-09	1.94819e-08	-8.66076	-0.0951089	0.00159652	0.104611	0.00024907
BRCA	SRSF7	apa_event_918	SRSF7	CDK8	-0.203059	1.08406e-11	-7.59281	6.19921e-14	1.04276e-12	-5.72993	-0.0951089	0.00159652	0.279707	2.11778e-23
BRCA	SRSF7	apa_event_918	SRSF7	CDKL5	0.193831	9.17486e-11	6.26775	5.07117e-10	5.48602e-09	1.92347	-0.0951089	0.00159652	-0.111052	0.000100191
BRCA	SRSF7	apa_event_918	SRSF7	CDKN2A	-0.311311	4.00074e-26	-11.5985	1.40021e-29	8.73716e-28	-33.2369	-0.0951089	0.00159652	0.264978	4.41195e-21
BRCA	SRSF7	apa_event_918	SRSF7	CDKN3	-0.28211	1.4845e-21	-10.303	6.31575e-24	2.57948e-22	-14.8793	-0.0951089	0.00159652	0.345598	1.32139e-35
BRCA	SRSF7	apa_event_918	SRSF7	CDON	0.278478	5.05332e-21	10.9063	1.71632e-26	8.53922e-25	7.60578	-0.0951089	0.00159652	-0.100877	0.00041276
BRCA	SRSF7	apa_event_918	SRSF7	CDPF1	-0.236812	1.78996e-15	-8.1517	8.82233e-16	1.78364e-14	-4.82918	-0.0951089	0.00159652	0.100024	0.000462225
BRCA	SRSF7	apa_event_918	SRSF7	CDS2	0.335223	2.86616e-30	12.0262	1.45704e-31	1.04575e-29	16.9971	-0.0951089	0.00159652	-0.121129	2.17966e-05
BRCA	SRSF7	apa_event_918	SRSF7	CDYL2	0.326677	9.5878e-29	11.4007	1.10771e-28	6.47824e-27	14.9616	-0.0951089	0.00159652	-0.116989	4.14063e-05
BRCA	SRSF7	apa_event_918	SRSF7	CEACAM19	-0.272328	3.85628e-20	-10.3291	4.92371e-24	2.02816e-22	-4.42052	-0.0951089	0.00159652	0.145026	3.55367e-07
BRCA	SRSF7	apa_event_918	SRSF7	CEBPB	-0.465325	3.84182e-60	-17.5787	7.8267e-62	3.47157e-59	-120.9	-0.0951089	0.00159652	0.224084	2.25708e-15
BRCA	SRSF7	apa_event_918	SRSF7	CELSR1	0.318493	2.49092e-27	10.3715	3.27624e-24	1.36843e-22	48.2091	-0.0951089	0.00159652	-0.159581	2.03784e-08
BRCA	SRSF7	apa_event_918	SRSF7	CELSR2	0.223567	6.47035e-14	7.11181	1.94642e-12	2.79208e-11	30.8387	-0.0951089	0.00159652	-0.0783892	0.00611267
BRCA	SRSF7	apa_event_918	SRSF7	CENPA	-0.364417	7.5175e-36	-13.7587	3.79811e-40	4.80521e-38	-17.3241	-0.0951089	0.00159652	0.411767	3.33357e-51
BRCA	SRSF7	apa_event_918	SRSF7	CENPE	-0.148558	7.54618e-07	-5.40854	7.64003e-08	6.17781e-07	-3.11982	-0.0951089	0.00159652	0.320023	1.68507e-30
BRCA	SRSF7	apa_event_918	SRSF7	CENPF	-0.181246	1.43168e-09	-6.59668	6.25034e-11	7.55142e-10	-18.0887	-0.0951089	0.00159652	0.30386	1.61604e-27
BRCA	SRSF7	apa_event_918	SRSF7	CENPH	-0.120663	6.06625e-05	-4.90528	1.05898e-06	7.20077e-06	-3.80392	-0.0951089	0.00159652	0.394588	8.38761e-47
BRCA	SRSF7	apa_event_918	SRSF7	CENPI	-0.154593	2.60335e-07	-5.85192	6.237e-09	5.86468e-08	-2.17808	-0.0951089	0.00159652	0.274568	1.41634e-22
BRCA	SRSF7	apa_event_918	SRSF7	CENPL	-0.167259	2.43481e-08	-5.94589	3.58538e-09	3.48028e-08	-2.54772	-0.0951089	0.00159652	0.332485	6.30109e-33
BRCA	SRSF7	apa_event_918	SRSF7	CENPM	-0.34137	2.14173e-31	-12.5129	6.92121e-34	5.8247e-32	-15.6807	-0.0951089	0.00159652	0.204904	4.74536e-13
BRCA	SRSF7	apa_event_918	SRSF7	CENPN	-0.344327	6.02239e-32	-12.6717	1.16559e-34	1.03336e-32	-8.71986	-0.0951089	0.00159652	0.295187	5.40463e-26
BRCA	SRSF7	apa_event_918	SRSF7	CENPO	-0.23377	4.16235e-15	-9.0818	4.1889e-19	1.14788e-17	-4.10971	-0.0951089	0.00159652	0.365026	8.14923e-40
BRCA	SRSF7	apa_event_918	SRSF7	CENPP	0.233592	4.3709e-15	7.57015	7.32448e-14	1.22286e-12	2.39678	-0.0951089	0.00159652	-0.0584864	0.0409363
BRCA	SRSF7	apa_event_918	SRSF7	CENPT	-0.341349	2.16157e-31	-12.1801	2.73341e-32	2.06323e-30	-7.49787	-0.0951089	0.00159652	0.310404	1.05555e-28
BRCA	SRSF7	apa_event_918	SRSF7	CENPW	-0.323125	3.99064e-28	-11.9162	4.77202e-31	3.3041e-29	-86.1697	-0.0951089	0.00159652	0.292193	1.76648e-25
BRCA	SRSF7	apa_event_918	SRSF7	CENPX	-0.294148	2.24757e-23	-10.5386	6.49844e-25	2.86691e-23	-62.235	-0.0951089	0.00159652	0.140703	7.88776e-07
BRCA	SRSF7	apa_event_918	SRSF7	CEP131	-0.240683	6.01316e-16	-8.65251	1.5646e-17	3.72648e-16	-10.6106	-0.0951089	0.00159652	0.242062	9.39939e-18
BRCA	SRSF7	apa_event_918	SRSF7	CEP152	-0.146776	1.02515e-06	-5.01279	6.15651e-07	4.34499e-06	-0.758952	-0.0951089	0.00159652	0.249184	9.43014e-19
BRCA	SRSF7	apa_event_918	SRSF7	CEP55	-0.297182	7.56996e-24	-10.7944	5.24342e-26	2.51486e-24	-22.9109	-0.0951089	0.00159652	0.31774	4.56129e-30
BRCA	SRSF7	apa_event_918	SRSF7	CEP72	-0.111824	0.000203588	-4.73115	2.49307e-06	1.59563e-05	-1.43975	-0.0951089	0.00159652	0.202792	8.2917e-13
BRCA	SRSF7	apa_event_918	SRSF7	CERS2	0.32144	7.79789e-28	9.57377	5.50804e-21	1.77254e-19	116.274	-0.0951089	0.00159652	-0.133094	3.03243e-06
BRCA	SRSF7	apa_event_918	SRSF7	CERS4	0.235565	2.53355e-15	7.70194	2.75905e-14	4.81094e-13	37.481	-0.0951089	0.00159652	-0.063338	0.0268238
BRCA	SRSF7	apa_event_918	SRSF7	CERS6	0.396722	9.72585e-43	14.1411	3.72657e-42	5.34259e-40	43.6978	-0.0951089	0.00159652	-0.0950148	0.000882374
BRCA	SRSF7	apa_event_918	SRSF7	CES2	0.171043	1.15719e-08	5.58648	2.85506e-08	2.45308e-07	4.91642	-0.0951089	0.00159652	-0.0959432	0.000784478
BRCA	SRSF7	apa_event_918	SRSF7	CFAP20	-0.288487	1.65402e-22	-10.2497	1.05141e-23	4.21996e-22	-12.4701	-0.0951089	0.00159652	0.306359	5.74736e-28
BRCA	SRSF7	apa_event_918	SRSF7	CFDP1	-0.269899	8.48356e-20	-9.57018	5.68911e-21	1.82865e-19	-18.1889	-0.0951089	0.00159652	0.175206	6.99653e-10
BRCA	SRSF7	apa_event_918	SRSF7	CFL1	-0.398195	4.51726e-43	-14.3551	2.69486e-43	4.14379e-41	-243.75	-0.0951089	0.00159652	0.128925	6.15158e-06
BRCA	SRSF7	apa_event_918	SRSF7	CGAS	-0.283277	9.97763e-22	-10.4282	1.8958e-24	8.06707e-23	-6.49744	-0.0951089	0.00159652	0.321432	9.07678e-31
BRCA	SRSF7	apa_event_918	SRSF7	CGREF1	-0.141535	2.47192e-06	-5.13067	3.35613e-07	2.46706e-06	-6.47692	-0.0951089	0.00159652	0.0988006	0.000542756
BRCA	SRSF7	apa_event_918	SRSF7	CHAF1A	-0.179128	2.23166e-09	-6.55853	8.00685e-11	9.55063e-10	-7.64566	-0.0951089	0.00159652	0.346185	9.95883e-36
BRCA	SRSF7	apa_event_918	SRSF7	CHCHD2	-0.212709	1.03926e-12	-7.58671	6.48399e-14	1.08848e-12	-232.606	-0.0951089	0.00159652	0.0973076	0.000658746
BRCA	SRSF7	apa_event_918	SRSF7	CHD1L	-0.214949	5.93092e-13	-8.32323	2.26969e-16	4.85358e-15	-20.6531	-0.0951089	0.00159652	0.173415	1.04638e-09
BRCA	SRSF7	apa_event_918	SRSF7	CHD9	0.210982	1.59437e-12	6.28099	4.67006e-10	5.07461e-09	4.61799	-0.0951089	0.00159652	-0.0880832	0.00205633
BRCA	SRSF7	apa_event_918	SRSF7	CHEK1	-0.353952	8.80527e-34	-13.1058	8.22681e-37	8.40546e-35	-8.30715	-0.0951089	0.00159652	0.346161	1.00734e-35
BRCA	SRSF7	apa_event_918	SRSF7	CHEK2	-0.284966	5.59592e-22	-10.5569	5.43691e-25	2.41306e-23	-6.30097	-0.0951089	0.00159652	0.379721	3.37291e-43
BRCA	SRSF7	apa_event_918	SRSF7	CHFR	-0.255858	6.92331e-18	-9.92132	2.3014e-22	8.29727e-21	-1.8566	-0.0951089	0.00159652	0.255242	1.25822e-19
BRCA	SRSF7	apa_event_918	SRSF7	CHIC2	-0.237759	1.37346e-15	-7.8593	8.43456e-15	1.54895e-13	-8.95747	-0.0951089	0.00159652	0.354351	1.82297e-37
BRCA	SRSF7	apa_event_918	SRSF7	CHKB	-0.26072	1.55362e-18	-9.12238	2.95209e-19	8.19772e-18	-2.00213	-0.0951089	0.00159652	0.177323	4.32335e-10
BRCA	SRSF7	apa_event_918	SRSF7	CHM	0.422158	9.97082e-49	15.4446	2.75395e-49	6.0575e-47	6.90777	-0.0951089	0.00159652	-0.10006	0.000460023
BRCA	SRSF7	apa_event_918	SRSF7	CHMP1A	-0.321133	8.80666e-28	-11.7721	2.23099e-30	1.47331e-28	-49.8209	-0.0951089	0.00159652	0.135353	2.04865e-06
BRCA	SRSF7	apa_event_918	SRSF7	CHMP4A	-0.13957	3.41052e-06	-4.97883	7.31526e-07	5.10256e-06	-0.992174	-0.0951089	0.00159652	0.181029	1.83536e-10
BRCA	SRSF7	apa_event_918	SRSF7	CHMP6	-0.153007	3.4577e-07	-5.27335	1.58338e-07	1.22243e-06	-8.21674	-0.0951089	0.00159652	0.0957402	0.000804981
BRCA	SRSF7	apa_event_918	SRSF7	CHORDC1	-0.155956	2.03561e-07	-5.2995	1.37692e-07	1.07261e-06	-3.72045	-0.0951089	0.00159652	0.211452	8.09343e-14
BRCA	SRSF7	apa_event_918	SRSF7	CHP1	0.117955	8.86996e-05	4.45607	9.11429e-06	5.29646e-05	17.2883	-0.0951089	0.00159652	-0.256689	7.7156e-20
BRCA	SRSF7	apa_event_918	SRSF7	CHRAC1	-0.205058	6.73251e-12	-8.02267	2.41053e-15	4.67154e-14	-14.5855	-0.0951089	0.00159652	0.253859	2.00217e-19
BRCA	SRSF7	apa_event_918	SRSF7	CHST15	0.317018	4.43252e-27	10.5733	4.63171e-25	2.06681e-23	21.0027	-0.0951089	0.00159652	-0.237834	3.55635e-17
BRCA	SRSF7	apa_event_918	SRSF7	CHTF18	-0.214244	7.08069e-13	-7.73667	2.12778e-14	3.75302e-13	-7.45024	-0.0951089	0.00159652	0.311678	6.15437e-29
BRCA	SRSF7	apa_event_918	SRSF7	CHURC1	0.314618	1.12498e-26	11.2573	4.86909e-28	2.71746e-26	14.8413	-0.0951089	0.00159652	-0.10236	0.000338425
BRCA	SRSF7	apa_event_918	SRSF7	CIAPIN1	-0.235043	2.92834e-15	-8.53062	4.25516e-17	9.73913e-16	-12.5722	-0.0951089	0.00159652	0.169368	2.55894e-09
BRCA	SRSF7	apa_event_918	SRSF7	CIP2A	-0.143934	1.65866e-06	-5.67776	1.70415e-08	1.51041e-07	-3.86853	-0.0951089	0.00159652	0.315966	9.83126e-30
BRCA	SRSF7	apa_event_918	SRSF7	CISD1	-0.134805	7.3134e-06	-4.90457	1.06273e-06	7.22442e-06	-5.35227	-0.0951089	0.00159652	0.174123	8.92823e-10
BRCA	SRSF7	apa_event_918	SRSF7	CKAP2L	-0.162837	5.68705e-08	-6.22443	6.63392e-10	7.07261e-09	-3.9325	-0.0951089	0.00159652	0.337375	6.54234e-34
BRCA	SRSF7	apa_event_918	SRSF7	CKAP4	-0.20545	6.12767e-12	-6.94156	6.28457e-12	8.51893e-11	-46.0172	-0.0951089	0.00159652	0.0823541	0.00396653
BRCA	SRSF7	apa_event_918	SRSF7	CKLF	-0.383065	9.87773e-40	-13.7112	6.69933e-40	8.34397e-38	-12.3784	-0.0951089	0.00159652	0.127683	7.56347e-06
BRCA	SRSF7	apa_event_918	SRSF7	CKS1B	-0.345546	3.55544e-32	-12.7065	7.8767e-35	7.06298e-33	-38.2154	-0.0951089	0.00159652	0.347443	5.4167e-36
BRCA	SRSF7	apa_event_918	SRSF7	CKS2	-0.291865	5.0535e-23	-10.5853	4.11834e-25	1.84493e-23	-141.966	-0.0951089	0.00159652	0.389391	1.60224e-45
BRCA	SRSF7	apa_event_918	SRSF7	CLASRP	-0.189504	2.41095e-10	-6.64074	4.68768e-11	5.74737e-10	-7.3635	-0.0951089	0.00159652	0.283835	4.46923e-24
BRCA	SRSF7	apa_event_918	SRSF7	CLCN2	-0.163975	4.5816e-08	-6.68778	3.44158e-11	4.28649e-10	-3.18404	-0.0951089	0.00159652	0.196988	3.72477e-12
BRCA	SRSF7	apa_event_918	SRSF7	CLCN3	0.420793	2.15419e-48	15.4051	4.59945e-49	9.98456e-47	31.6804	-0.0951089	0.00159652	-0.104991	0.000236384
BRCA	SRSF7	apa_event_918	SRSF7	CLCN5	-0.236321	2.0531e-15	-8.7189	9.02619e-18	2.19692e-16	-1.95578	-0.0951089	0.00159652	0.0665932	0.0199063
BRCA	SRSF7	apa_event_918	SRSF7	CLDN15	-0.199747	2.36078e-11	-6.86312	1.06941e-11	1.41223e-10	-3.02371	-0.0951089	0.00159652	0.200336	1.57448e-12
BRCA	SRSF7	apa_event_918	SRSF7	CLDN4	-0.220761	1.34484e-13	-8.25761	3.82638e-16	8.00855e-15	-107.746	-0.0951089	0.00159652	0.14421	4.13843e-07
BRCA	SRSF7	apa_event_918	SRSF7	CLIC1	-0.351297	2.86673e-33	-11.5485	2.36788e-29	1.45364e-27	-196.938	-0.0951089	0.00159652	0.105235	0.000228547
BRCA	SRSF7	apa_event_918	SRSF7	CLIP1	0.226047	3.36233e-14	7.74717	1.96673e-14	3.48093e-13	6.81385	-0.0951089	0.00159652	-0.0703919	0.0138461
BRCA	SRSF7	apa_event_918	SRSF7	CLK2	-0.127665	2.18784e-05	-5.08117	4.33658e-07	3.1337e-06	-9.16707	-0.0951089	0.00159652	0.375002	4.29988e-42
BRCA	SRSF7	apa_event_918	SRSF7	CLK3	-0.134349	7.85742e-06	-5.15305	2.98666e-07	2.21243e-06	-1.13909	-0.0951089	0.00159652	0.115024	5.57339e-05
BRCA	SRSF7	apa_event_918	SRSF7	CLN5	0.226019	3.3874e-14	7.53846	9.24252e-14	1.52703e-12	2.90945	-0.0951089	0.00159652	-0.0871166	0.0023035
BRCA	SRSF7	apa_event_918	SRSF7	CLN6	-0.342741	1.19128e-31	-12.8096	2.45015e-35	2.27266e-33	-19.7015	-0.0951089	0.00159652	0.188601	3.01332e-11
BRCA	SRSF7	apa_event_918	SRSF7	CLPP	-0.183282	9.29749e-10	-6.59048	6.5076e-11	7.84595e-10	-18.5425	-0.0951089	0.00159652	0.133867	2.6534e-06
BRCA	SRSF7	apa_event_918	SRSF7	CLPTM1L	-0.199586	2.45099e-11	-7.44374	1.84277e-13	2.95071e-12	-21.9609	-0.0951089	0.00159652	0.0646023	0.0239233
BRCA	SRSF7	apa_event_918	SRSF7	CLSPN	-0.176617	3.75151e-09	-6.57264	7.30701e-11	8.75729e-10	-3.14022	-0.0951089	0.00159652	0.248449	1.19962e-18
BRCA	SRSF7	apa_event_918	SRSF7	CLSTN2	0.239916	7.47657e-16	8.67139	1.33845e-17	3.20756e-16	69.8159	-0.0951089	0.00159652	-0.108328	0.000148159
BRCA	SRSF7	apa_event_918	SRSF7	CLTA	-0.352929	1.38935e-33	-12.6954	8.92449e-35	7.97378e-33	-67.7474	-0.0951089	0.00159652	0.21969	8.0394e-15
BRCA	SRSF7	apa_event_918	SRSF7	CLUH	-0.232328	6.18364e-15	-8.07963	1.54933e-15	3.05922e-14	-16.1073	-0.0951089	0.00159652	0.146471	2.70772e-07
BRCA	SRSF7	apa_event_918	SRSF7	CMC2	-0.433507	1.43081e-51	-16.2084	1.16823e-53	3.30332e-51	-3.71553	-0.0951089	0.00159652	0.329706	2.24071e-32
BRCA	SRSF7	apa_event_918	SRSF7	CMSS1	-0.182029	1.2134e-09	-5.8712	5.57078e-09	5.27251e-08	-7.34025	-0.0951089	0.00159652	0.284195	3.89807e-24
BRCA	SRSF7	apa_event_918	SRSF7	CMTM7	-0.25455	1.02958e-17	-8.83828	3.32672e-18	8.41985e-17	-19.9068	-0.0951089	0.00159652	0.185624	6.18691e-11
BRCA	SRSF7	apa_event_918	SRSF7	CNOT3	-0.109741	0.000267478	-5.1084	3.76737e-07	2.74813e-06	-5.32554	-0.0951089	0.00159652	0.13264	3.27866e-06
BRCA	SRSF7	apa_event_918	SRSF7	CNOT9	-0.120568	6.14846e-05	-5.1436	3.13758e-07	2.31668e-06	-6.61716	-0.0951089	0.00159652	0.436257	6.14363e-58
BRCA	SRSF7	apa_event_918	SRSF7	CNP	-0.209753	2.15717e-12	-7.71593	2.48521e-14	4.35359e-13	-15.8121	-0.0951089	0.00159652	0.108233	0.000150172
BRCA	SRSF7	apa_event_918	SRSF7	CNPY2	-0.182522	1.09296e-09	-6.23689	6.14178e-10	6.57552e-09	-8.56038	-0.0951089	0.00159652	0.136506	1.6728e-06
BRCA	SRSF7	apa_event_918	SRSF7	CNPY3	-0.255395	7.96939e-18	-8.90047	1.96863e-18	5.08422e-17	-57.2545	-0.0951089	0.00159652	0.0633711	0.0267442
BRCA	SRSF7	apa_event_918	SRSF7	CNTN4	0.157905	1.42636e-07	5.64039	2.10698e-08	1.84388e-07	2.52283	-0.0951089	0.00159652	-0.110224	0.000112959
BRCA	SRSF7	apa_event_918	SRSF7	COA4	-0.132347	1.0734e-05	-4.52515	6.62442e-06	3.94452e-05	-20.6019	-0.0951089	0.00159652	0.113666	6.82555e-05
BRCA	SRSF7	apa_event_918	SRSF7	COA6	-0.285347	4.90743e-22	-10.0553	6.5959e-23	2.48461e-21	-30.1857	-0.0951089	0.00159652	0.287245	1.21184e-24
BRCA	SRSF7	apa_event_918	SRSF7	COA7	-0.210045	2.00787e-12	-8.05602	1.86154e-15	3.64735e-14	-8.43126	-0.0951089	0.00159652	0.313125	3.32517e-29
BRCA	SRSF7	apa_event_918	SRSF7	COBLL1	0.130338	1.46139e-05	5.173	2.69067e-07	2.00688e-06	3.83974	-0.0951089	0.00159652	-0.13456	2.35253e-06
BRCA	SRSF7	apa_event_918	SRSF7	COG4	-0.233952	3.95845e-15	-7.64582	4.18907e-14	7.17064e-13	-10.7336	-0.0951089	0.00159652	0.119138	2.97528e-05
BRCA	SRSF7	apa_event_918	SRSF7	COG5	0.205703	5.76712e-12	6.86388	1.06396e-11	1.4054e-10	5.22145	-0.0951089	0.00159652	-0.0572064	0.0455694
BRCA	SRSF7	apa_event_918	SRSF7	COL12A1	0.141779	2.37435e-06	4.49155	7.74088e-06	4.55503e-05	59.5933	-0.0951089	0.00159652	-0.28173	9.91492e-24
BRCA	SRSF7	apa_event_918	SRSF7	COL14A1	0.192168	1.3334e-10	6.30097	4.12258e-10	4.50993e-09	36.7692	-0.0951089	0.00159652	-0.124741	1.22435e-05
BRCA	SRSF7	apa_event_918	SRSF7	COL22A1	-0.206285	5.01303e-12	-7.5363	9.39004e-14	1.55027e-12	-8.06104	-0.0951089	0.00159652	0.109261	0.000129715
BRCA	SRSF7	apa_event_918	SRSF7	COL27A1	-0.150871	5.04341e-07	-5.95644	3.36764e-09	3.28053e-08	-5.48866	-0.0951089	0.00159652	0.225325	1.56928e-15
BRCA	SRSF7	apa_event_918	SRSF7	COL4A3BP	0.456698	9.97339e-58	15.302	1.74165e-48	3.65351e-46	12.2269	-0.0951089	0.00159652	-0.144538	3.89268e-07
BRCA	SRSF7	apa_event_918	SRSF7	COL9A3	-0.165397	3.48968e-08	-5.77648	9.67218e-09	8.86523e-08	-29.3748	-0.0951089	0.00159652	0.083291	0.00357175
BRCA	SRSF7	apa_event_918	SRSF7	COLGALT1	-0.337498	1.10507e-30	-12.3685	3.44319e-33	2.76392e-31	-47.333	-0.0951089	0.00159652	0.10931	0.000128798
BRCA	SRSF7	apa_event_918	SRSF7	COMMD4	-0.239941	7.42333e-16	-8.29775	2.78123e-16	5.89802e-15	-10.4503	-0.0951089	0.00159652	0.125074	1.15988e-05
BRCA	SRSF7	apa_event_918	SRSF7	COMMD5	-0.211899	1.27066e-12	-7.15178	1.47279e-12	2.14086e-11	-13.2295	-0.0951089	0.00159652	0.101101	0.000400624
BRCA	SRSF7	apa_event_918	SRSF7	COMMD6	-0.175731	4.49822e-09	-5.65185	1.9745e-08	1.73468e-07	-17.0634	-0.0951089	0.00159652	0.147697	2.1458e-07
BRCA	SRSF7	apa_event_918	SRSF7	COMMD9	-0.145306	1.3162e-06	-4.72222	2.60302e-06	1.66084e-05	-3.23932	-0.0951089	0.00159652	0.0971039	0.000676244
BRCA	SRSF7	apa_event_918	SRSF7	COMTD1	-0.303143	8.58616e-25	-10.5694	4.8113e-25	2.1442e-23	-22.631	-0.0951089	0.00159652	0.0563365	0.0489635
BRCA	SRSF7	apa_event_918	SRSF7	COPE	-0.309679	7.44101e-26	-10.6549	2.08194e-25	9.54019e-24	-69.5363	-0.0951089	0.00159652	0.0622829	0.0294719
BRCA	SRSF7	apa_event_918	SRSF7	COPS6	-0.250158	3.83679e-17	-8.92114	1.65247e-18	4.29663e-17	-34.7967	-0.0951089	0.00159652	0.103887	0.000275068
BRCA	SRSF7	apa_event_918	SRSF7	COPS7B	-0.192694	1.18525e-10	-7.8775	7.34433e-15	1.35689e-13	-4.77756	-0.0951089	0.00159652	0.484299	7.29961e-73
BRCA	SRSF7	apa_event_918	SRSF7	COQ2	-0.20923	2.452e-12	-7.78826	1.44396e-14	2.5906e-13	-4.31688	-0.0951089	0.00159652	0.236955	4.67408e-17
BRCA	SRSF7	apa_event_918	SRSF7	COQ9	-0.24871	5.88759e-17	-8.5372	4.03251e-17	9.24956e-16	-11.328	-0.0951089	0.00159652	0.0731418	0.0105386
BRCA	SRSF7	apa_event_918	SRSF7	CORO1C	-0.235625	2.4913e-15	-6.89001	8.91816e-12	1.18835e-10	-16.9197	-0.0951089	0.00159652	0.104344	0.00025836
BRCA	SRSF7	apa_event_918	SRSF7	CORO7	-0.299107	3.76893e-24	-11.0707	3.27249e-27	1.71832e-25	-2.63812	-0.0951089	0.00159652	0.100324	0.000444238
BRCA	SRSF7	apa_event_918	SRSF7	COTL1	-0.377484	1.52432e-38	-14.3107	4.65703e-43	7.05792e-41	-73.6553	-0.0951089	0.00159652	0.137723	1.3481e-06
BRCA	SRSF7	apa_event_918	SRSF7	COX19	-0.264003	5.56326e-19	-10.1412	2.94177e-23	1.13973e-21	-2.53615	-0.0951089	0.00159652	0.24634	2.38282e-18
BRCA	SRSF7	apa_event_918	SRSF7	COX4I1	-0.410301	7.16094e-46	-14.4467	8.67576e-44	1.37495e-41	-107.119	-0.0951089	0.00159652	0.0957133	0.000807733
BRCA	SRSF7	apa_event_918	SRSF7	COX5A	-0.340201	3.5242e-31	-11.8918	6.2028e-31	4.26041e-29	-89.0663	-0.0951089	0.00159652	0.159723	1.97911e-08
BRCA	SRSF7	apa_event_918	SRSF7	COX5B	-0.340552	3.0349e-31	-11.6562	7.6198e-30	4.8452e-28	-119.628	-0.0951089	0.00159652	0.087114	0.0023042
BRCA	SRSF7	apa_event_918	SRSF7	COX6B1	-0.336147	1.9483e-30	-11.6973	4.93524e-30	3.1808e-28	-310.803	-0.0951089	0.00159652	0.0923989	0.00122234
BRCA	SRSF7	apa_event_918	SRSF7	COX7A2	-0.196705	4.77009e-11	-6.61382	5.5895e-11	6.7919e-10	-44.6909	-0.0951089	0.00159652	0.196583	4.12901e-12
BRCA	SRSF7	apa_event_918	SRSF7	COX7B	-0.267123	2.0689e-19	-9.33931	4.4458e-20	1.3253e-18	-32.4978	-0.0951089	0.00159652	0.154025	6.26484e-08
BRCA	SRSF7	apa_event_918	SRSF7	CPD	0.261135	1.36567e-18	9.18742	1.68016e-19	4.76581e-18	33.5322	-0.0951089	0.00159652	-0.149477	1.52563e-07
BRCA	SRSF7	apa_event_918	SRSF7	CPEB2	0.371547	2.64188e-37	13.5556	4.26518e-39	5.04871e-37	20.2345	-0.0951089	0.00159652	-0.148387	1.88068e-07
BRCA	SRSF7	apa_event_918	SRSF7	CPEB3	0.387673	9.90726e-41	11.5918	1.50323e-29	9.35948e-28	2.94479	-0.0951089	0.00159652	-0.0728614	0.0108403
BRCA	SRSF7	apa_event_918	SRSF7	CPEB4	0.403173	3.29378e-44	14.6474	7.12652e-45	1.20638e-42	17.6506	-0.0951089	0.00159652	-0.15203	9.28687e-08
BRCA	SRSF7	apa_event_918	SRSF7	CPNE3	0.232885	5.30845e-15	7.60145	5.81646e-14	9.81155e-13	46.6607	-0.0951089	0.00159652	-0.0954746	0.000832556
BRCA	SRSF7	apa_event_918	SRSF7	CPSF1	-0.201487	1.57114e-11	-7.35033	3.61186e-13	5.60708e-12	-21.4786	-0.0951089	0.00159652	0.252887	2.77062e-19
BRCA	SRSF7	apa_event_918	SRSF7	CPSF3	-0.155234	2.31945e-07	-5.99771	2.63321e-09	2.60098e-08	-9.91377	-0.0951089	0.00159652	0.376914	1.54057e-42
BRCA	SRSF7	apa_event_918	SRSF7	CPSF4	-0.323574	3.33553e-28	-12.0015	1.90286e-31	1.35467e-29	-8.5447	-0.0951089	0.00159652	0.339927	1.97343e-34
BRCA	SRSF7	apa_event_918	SRSF7	CPSF7	-0.0999482	0.000906841	-4.53676	6.27591e-06	3.75228e-05	-8.06633	-0.0951089	0.00159652	0.246962	1.94762e-18
BRCA	SRSF7	apa_event_918	SRSF7	CPT1B	-0.11631	0.000111288	-4.4916	7.73913e-06	4.55408e-05	-0.724169	-0.0951089	0.00159652	0.197355	3.39117e-12
BRCA	SRSF7	apa_event_918	SRSF7	CREBL2	0.471969	4.75896e-62	15.9252	5.06664e-52	1.30574e-49	39.2654	-0.0951089	0.00159652	-0.11379	6.70109e-05
BRCA	SRSF7	apa_event_918	SRSF7	CREBRF	0.428706	2.35292e-50	13.3885	3.0573e-38	3.42607e-36	6.97504	-0.0951089	0.00159652	-0.0924232	0.0012187
BRCA	SRSF7	apa_event_918	SRSF7	CREM	-0.160193	9.34351e-08	-5.72367	1.31097e-08	1.18022e-07	-2.66612	-0.0951089	0.00159652	0.156082	4.15217e-08
BRCA	SRSF7	apa_event_918	SRSF7	CRIM1	0.284825	5.87268e-22	7.86415	8.12932e-15	1.49531e-13	41.218	-0.0951089	0.00159652	-0.106521	0.000191111
BRCA	SRSF7	apa_event_918	SRSF7	CRLF1	-0.124313	3.58869e-05	-4.5806	5.11168e-06	3.10362e-05	-13.2279	-0.0951089	0.00159652	0.1067	0.000186381
BRCA	SRSF7	apa_event_918	SRSF7	CRTAP	0.16713	2.49664e-08	5.7203	1.33655e-08	1.20189e-07	22.3704	-0.0951089	0.00159652	-0.233306	1.43687e-16
BRCA	SRSF7	apa_event_918	SRSF7	CRTC2	-0.245288	1.60172e-16	-9.20506	1.44115e-19	4.11157e-18	-19.2308	-0.0951089	0.00159652	0.215122	2.92691e-14
BRCA	SRSF7	apa_event_918	SRSF7	CRTC3	0.226981	2.62166e-14	7.31387	4.68727e-13	7.18922e-12	4.43187	-0.0951089	0.00159652	-0.110004	0.000116598
BRCA	SRSF7	apa_event_918	SRSF7	CRY2	0.349669	5.87657e-33	10.6185	2.97513e-25	1.34727e-23	15.4981	-0.0951089	0.00159652	-0.166983	4.29176e-09
BRCA	SRSF7	apa_event_918	SRSF7	CRYBB2	-0.239335	8.81285e-16	-8.50464	5.25805e-17	1.19329e-15	-0.686675	-0.0951089	0.00159652	0.0963368	0.000746097
BRCA	SRSF7	apa_event_918	SRSF7	CRYBB3	-0.172234	9.12449e-09	-6.04642	1.96565e-09	1.97376e-08	-0.520284	-0.0951089	0.00159652	0.0998474	0.000473097
BRCA	SRSF7	apa_event_918	SRSF7	CSK	-0.393256	5.81166e-42	-14.7639	1.6521e-45	2.90478e-43	-29.0108	-0.0951089	0.00159652	0.227634	7.9305e-16
BRCA	SRSF7	apa_event_918	SRSF7	CSNK1A1	0.4391	5.17605e-53	16.5322	1.49067e-55	4.68885e-53	36.7631	-0.0951089	0.00159652	-0.0586463	0.0403867
BRCA	SRSF7	apa_event_918	SRSF7	CSNK1G2	-0.201726	1.48523e-11	-7.34364	3.78913e-13	5.86926e-12	-14.9306	-0.0951089	0.00159652	0.238623	2.78003e-17
BRCA	SRSF7	apa_event_918	SRSF7	CSNK2A2	-0.192316	1.29012e-10	-6.96846	5.23097e-12	7.15479e-11	-7.20089	-0.0951089	0.00159652	0.11422	6.2855e-05
BRCA	SRSF7	apa_event_918	SRSF7	CSNK2B	-0.407485	3.28599e-45	-14.7021	3.59199e-45	6.18944e-43	-41.4862	-0.0951089	0.00159652	0.211976	7.00783e-14
BRCA	SRSF7	apa_event_918	SRSF7	CSTB	-0.276809	8.81729e-21	-9.94287	1.88428e-22	6.84136e-21	-247.778	-0.0951089	0.00159652	0.0997191	0.000481166
BRCA	SRSF7	apa_event_918	SRSF7	CTBP1	-0.126919	2.44536e-05	-5.15657	2.93225e-07	2.17478e-06	-7.52818	-0.0951089	0.00159652	0.1863	5.26024e-11
BRCA	SRSF7	apa_event_918	SRSF7	CTDNEP1	-0.211456	1.41811e-12	-7.57266	7.19067e-14	1.20151e-12	-22.0439	-0.0951089	0.00159652	0.0934526	0.00107301
BRCA	SRSF7	apa_event_918	SRSF7	CTDP1	-0.169211	1.66233e-08	-5.85626	6.08042e-09	5.72582e-08	-2.60788	-0.0951089	0.00159652	0.145905	3.01288e-07
BRCA	SRSF7	apa_event_918	SRSF7	CTDSP2	0.342598	1.26708e-31	11.0583	3.70965e-27	1.94011e-25	61.8583	-0.0951089	0.00159652	-0.0883082	0.00200237
BRCA	SRSF7	apa_event_918	SRSF7	CTNNBIP1	-0.272567	3.56657e-20	-9.12707	2.83487e-19	7.88422e-18	-20.8002	-0.0951089	0.00159652	0.0687617	0.0162125
BRCA	SRSF7	apa_event_918	SRSF7	CTNND1	0.139439	3.48424e-06	4.57683	5.20307e-06	3.15492e-05	59.0329	-0.0951089	0.00159652	-0.0608332	0.0334745
BRCA	SRSF7	apa_event_918	SRSF7	CTPS1	-0.316633	5.15034e-27	-12.4509	1.37962e-33	1.13758e-31	-20.3216	-0.0951089	0.00159652	0.31038	1.06614e-28
BRCA	SRSF7	apa_event_918	SRSF7	CTSC	-0.336548	1.64675e-30	-12.2215	1.73614e-32	1.32835e-30	-30.1068	-0.0951089	0.00159652	0.128794	6.28752e-06
BRCA	SRSF7	apa_event_918	SRSF7	CTU2	-0.416566	2.29089e-47	-15.3117	1.53777e-48	3.23592e-46	-9.07075	-0.0951089	0.00159652	0.192518	1.14828e-11
BRCA	SRSF7	apa_event_918	SRSF7	CUTA	-0.247952	7.35746e-17	-8.65181	1.57367e-17	3.7472e-16	-93.9065	-0.0951089	0.00159652	0.0649646	0.0231439
BRCA	SRSF7	apa_event_918	SRSF7	CUX1	0.187946	3.39485e-10	5.69432	1.55066e-08	1.38215e-07	4.7959	-0.0951089	0.00159652	-0.122604	1.72577e-05
BRCA	SRSF7	apa_event_918	SRSF7	CWC15	-0.299731	3.00233e-24	-10.4	2.49022e-24	1.04991e-22	-20.5705	-0.0951089	0.00159652	0.246809	2.04656e-18
BRCA	SRSF7	apa_event_918	SRSF7	CXADR	-0.187922	3.41309e-10	-6.70765	3.01876e-11	3.78504e-10	-14.2613	-0.0951089	0.00159652	0.0777875	0.00651702
BRCA	SRSF7	apa_event_918	SRSF7	CXCL16	-0.27857	4.89867e-21	-10.6527	2.12624e-25	9.73652e-24	-57.4314	-0.0951089	0.00159652	0.130702	4.5626e-06
BRCA	SRSF7	apa_event_918	SRSF7	CXCR4	-0.128193	2.02143e-05	-4.97643	7.40485e-07	5.16075e-06	-62.4249	-0.0951089	0.00159652	0.213063	5.19039e-14
BRCA	SRSF7	apa_event_918	SRSF7	CXXC1	-0.169604	1.53858e-08	-5.5986	2.66713e-08	2.30111e-07	-7.41412	-0.0951089	0.00159652	0.348547	3.16789e-36
BRCA	SRSF7	apa_event_918	SRSF7	CXXC5	0.250147	3.84873e-17	7.81184	1.20853e-14	2.1851e-13	43.5902	-0.0951089	0.00159652	-0.0638955	0.0255094
BRCA	SRSF7	apa_event_918	SRSF7	CYB5A	0.189098	2.63658e-10	7.02449	3.56191e-12	4.9634e-11	19.8703	-0.0951089	0.00159652	-0.123091	1.59662e-05
BRCA	SRSF7	apa_event_918	SRSF7	CYB5D1	0.41306	1.58673e-46	15.5939	3.9475e-50	9.12503e-48	2.20659	-0.0951089	0.00159652	-0.0995683	0.000490811
BRCA	SRSF7	apa_event_918	SRSF7	CYB5D2	0.230431	1.0367e-14	8.58599	2.7051e-17	6.3042e-16	20.3395	-0.0951089	0.00159652	-0.184527	8.04134e-11
BRCA	SRSF7	apa_event_918	SRSF7	CYB5R1	0.277267	7.57067e-21	9.20025	1.50271e-19	4.28041e-18	39.584	-0.0951089	0.00159652	-0.13297	3.09776e-06
BRCA	SRSF7	apa_event_918	SRSF7	CYBA	-0.442065	8.68879e-54	-16.7047	1.42657e-56	4.75038e-54	-86.3163	-0.0951089	0.00159652	0.0812048	0.00450469
BRCA	SRSF7	apa_event_918	SRSF7	CYBRD1	0.275815	1.22602e-20	10.2304	1.263e-23	5.03735e-22	212.798	-0.0951089	0.00159652	-0.177785	3.88886e-10
BRCA	SRSF7	apa_event_918	SRSF7	CYC1	-0.278981	4.26845e-21	-9.55261	6.66265e-21	2.12921e-19	-115.019	-0.0951089	0.00159652	0.130565	4.66953e-06
BRCA	SRSF7	apa_event_918	SRSF7	CYCS	-0.279771	3.27381e-21	-10.2003	1.68166e-23	6.64174e-22	-41.2628	-0.0951089	0.00159652	0.216956	1.74831e-14
BRCA	SRSF7	apa_event_918	SRSF7	CYHR1	-0.185633	5.61316e-10	-6.44535	1.65705e-10	1.90296e-09	-8.96875	-0.0951089	0.00159652	0.0710998	0.012917
BRCA	SRSF7	apa_event_918	SRSF7	CYP27A1	-0.120706	6.02942e-05	-4.56906	5.39613e-06	3.26308e-05	-23.0616	-0.0951089	0.00159652	0.132225	3.52078e-06
BRCA	SRSF7	apa_event_918	SRSF7	CYP2U1	0.254759	9.66477e-18	6.88372	9.30515e-12	1.2373e-10	2.51314	-0.0951089	0.00159652	-0.0761671	0.00772803
BRCA	SRSF7	apa_event_918	SRSF7	CYP4V2	0.316832	4.76679e-27	10.4521	1.50447e-24	6.45189e-23	6.21748	-0.0951089	0.00159652	-0.1233	1.54399e-05
BRCA	SRSF7	apa_event_918	SRSF7	CYP51A1	0.159821	1.00132e-07	6.05097	1.91249e-09	1.92333e-08	1.75011	-0.0951089	0.00159652	-0.096941	0.000690552
BRCA	SRSF7	apa_event_918	SRSF7	CYTH1	-0.222239	9.15915e-14	-8.70054	1.05132e-17	2.54354e-16	-9.69889	-0.0951089	0.00159652	0.182009	1.4588e-10
BRCA	SRSF7	apa_event_918	SRSF7	DALRD3	0.19264	1.19975e-10	6.47887	1.33755e-10	1.55339e-09	8.97223	-0.0951089	0.00159652	-0.0685926	0.0164771
BRCA	SRSF7	apa_event_918	SRSF7	DAPK1	-0.229239	1.43087e-14	-8.14034	9.64461e-16	1.94267e-14	-8.11624	-0.0951089	0.00159652	0.172863	1.18361e-09
BRCA	SRSF7	apa_event_918	SRSF7	DAZAP1	-0.344574	5.41373e-32	-12.8572	1.42488e-35	1.34232e-33	-14.0179	-0.0951089	0.00159652	0.419618	2.65701e-53
BRCA	SRSF7	apa_event_918	SRSF7	DBF4	-0.263333	6.86818e-19	-9.70578	1.66751e-21	5.60277e-20	-6.17967	-0.0951089	0.00159652	0.421443	8.47795e-54
BRCA	SRSF7	apa_event_918	SRSF7	DBI	-0.199151	2.71218e-11	-6.33914	3.24561e-10	3.59657e-09	-114.492	-0.0951089	0.00159652	0.0624188	0.0291187
BRCA	SRSF7	apa_event_918	SRSF7	DBN1	-0.22015	1.57514e-13	-7.41833	2.21462e-13	3.51646e-12	-27.615	-0.0951089	0.00159652	0.19933	2.04255e-12
BRCA	SRSF7	apa_event_918	SRSF7	DCAF13	-0.127605	2.20756e-05	-4.62567	4.13186e-06	2.54869e-05	-7.1555	-0.0951089	0.00159652	0.230871	3.00873e-16
BRCA	SRSF7	apa_event_918	SRSF7	DCAF15	-0.225076	4.34864e-14	-8.22629	4.90354e-16	1.01587e-14	-11.71	-0.0951089	0.00159652	0.309546	1.51511e-28
BRCA	SRSF7	apa_event_918	SRSF7	DCAF4	-0.243561	2.63925e-16	-9.48083	1.26697e-20	3.9555e-19	-5.08759	-0.0951089	0.00159652	0.217629	1.4456e-14
BRCA	SRSF7	apa_event_918	SRSF7	DCAF5	0.36992	5.71521e-37	13.2735	1.17434e-37	1.26735e-35	11.2052	-0.0951089	0.00159652	-0.11708	4.08365e-05
BRCA	SRSF7	apa_event_918	SRSF7	DCN	0.13857	4.01118e-06	5.14471	3.11938e-07	2.30413e-06	94.5465	-0.0951089	0.00159652	-0.152605	8.29463e-08
BRCA	SRSF7	apa_event_918	SRSF7	DCPS	-0.391759	1.25015e-41	-15.1026	2.25143e-47	4.42218e-45	-11.9892	-0.0951089	0.00159652	0.182425	1.32298e-10
BRCA	SRSF7	apa_event_918	SRSF7	DCTD	0.241274	5.08273e-16	7.71137	2.57145e-14	4.49793e-13	14.3313	-0.0951089	0.00159652	-0.0592336	0.0384211
BRCA	SRSF7	apa_event_918	SRSF7	DCTN4	0.567068	1.61927e-94	22.2677	1.88126e-92	3.74044e-89	37.4268	-0.0951089	0.00159652	-0.0690463	0.0157754
BRCA	SRSF7	apa_event_918	SRSF7	DCUN1D3	0.238539	1.10307e-15	8.00417	2.78084e-15	5.35652e-14	3.79647	-0.0951089	0.00159652	-0.106824	0.000183176
BRCA	SRSF7	apa_event_918	SRSF7	DCUN1D5	-0.325882	1.32116e-28	-11.5387	2.62446e-29	1.60603e-27	-26.6408	-0.0951089	0.00159652	0.241228	1.22449e-17
BRCA	SRSF7	apa_event_918	SRSF7	DDA1	-0.281194	2.02582e-21	-10.9016	1.79967e-26	8.94008e-25	-12.1056	-0.0951089	0.00159652	0.224682	1.89521e-15
BRCA	SRSF7	apa_event_918	SRSF7	DDIAS	-0.209398	2.35311e-12	-7.56598	7.55256e-14	1.25921e-12	-3.94667	-0.0951089	0.00159652	0.242714	7.63975e-18
BRCA	SRSF7	apa_event_918	SRSF7	DDIT3	-0.21288	9.95828e-13	-7.16052	1.38543e-12	2.01972e-11	-20.0524	-0.0951089	0.00159652	0.167974	3.46481e-09
BRCA	SRSF7	apa_event_918	SRSF7	DDOST	-0.251062	2.93251e-17	-9.01789	7.24912e-19	1.9454e-17	-81.2049	-0.0951089	0.00159652	0.114517	6.01277e-05
BRCA	SRSF7	apa_event_918	SRSF7	DDTL	-0.186721	4.43483e-10	-7.03347	3.34834e-12	4.67966e-11	-1.44211	-0.0951089	0.00159652	0.203585	6.72813e-13
BRCA	SRSF7	apa_event_918	SRSF7	DDX11	-0.204693	7.34653e-12	-7.75633	1.83609e-14	3.2596e-13	-4.6106	-0.0951089	0.00159652	0.38206	9.40165e-44
BRCA	SRSF7	apa_event_918	SRSF7	DDX19A	-0.239718	7.90714e-16	-7.83859	9.87024e-15	1.80027e-13	-3.52842	-0.0951089	0.00159652	0.159607	2.02709e-08
BRCA	SRSF7	apa_event_918	SRSF7	DDX19B	-0.252945	1.66979e-17	-8.25841	3.80227e-16	7.96011e-15	-2.85927	-0.0951089	0.00159652	0.165808	5.52177e-09
BRCA	SRSF7	apa_event_918	SRSF7	DDX27	-0.135379	6.681e-06	-6.67284	3.79741e-11	4.70612e-10	-11.595	-0.0951089	0.00159652	0.208539	1.79063e-13
BRCA	SRSF7	apa_event_918	SRSF7	DDX39A	-0.390698	2.1459e-41	-14.4909	5.01193e-44	8.05915e-42	-46.872	-0.0951089	0.00159652	0.352815	3.90396e-37
BRCA	SRSF7	apa_event_918	SRSF7	DDX41	-0.164461	4.17608e-08	-6.09193	1.49304e-09	1.52238e-08	-10.4364	-0.0951089	0.00159652	0.176483	5.23679e-10
BRCA	SRSF7	apa_event_918	SRSF7	DDX49	-0.289611	1.11677e-22	-10.2451	1.09755e-23	4.3986e-22	-28.4278	-0.0951089	0.00159652	0.245801	2.8365e-18
BRCA	SRSF7	apa_event_918	SRSF7	DDX54	-0.142045	2.27202e-06	-5.26447	1.66005e-07	1.27772e-06	-8.82762	-0.0951089	0.00159652	0.159243	2.18441e-08
BRCA	SRSF7	apa_event_918	SRSF7	DDX56	-0.27189	4.44744e-20	-10.2643	9.14242e-24	3.68707e-22	-19.6816	-0.0951089	0.00159652	0.20211	9.91554e-13
BRCA	SRSF7	apa_event_918	SRSF7	DEDD	-0.203112	1.07046e-11	-7.36594	3.22939e-13	5.03928e-12	-15.4583	-0.0951089	0.00159652	0.213103	5.13277e-14
BRCA	SRSF7	apa_event_918	SRSF7	DEF6	-0.261924	1.0679e-18	-9.63658	3.12497e-21	1.02653e-19	-16.9663	-0.0951089	0.00159652	0.19297	1.02594e-11
BRCA	SRSF7	apa_event_918	SRSF7	DEF8	-0.288707	1.53182e-22	-10.0028	1.07883e-22	3.99448e-21	-6.6216	-0.0951089	0.00159652	0.146561	2.66196e-07
BRCA	SRSF7	apa_event_918	SRSF7	DEK	-0.222972	7.56238e-14	-8.1882	6.62263e-16	1.35507e-14	-66.358	-0.0951089	0.00159652	0.358808	1.95216e-38
BRCA	SRSF7	apa_event_918	SRSF7	DENND1B	0.144328	1.55245e-06	5.11231	3.69181e-07	2.69664e-06	9.04983	-0.0951089	0.00159652	-0.0756945	0.00811731
BRCA	SRSF7	apa_event_918	SRSF7	DENND4A	0.288766	1.50076e-22	10.267	8.90776e-24	3.59561e-22	4.44331	-0.0951089	0.00159652	-0.0739559	0.00970462
BRCA	SRSF7	apa_event_918	SRSF7	DENND4B	-0.199308	2.61501e-11	-8.04452	2.03523e-15	3.97262e-14	-6.3846	-0.0951089	0.00159652	0.265882	3.2099e-21
BRCA	SRSF7	apa_event_918	SRSF7	DENND4C	0.350667	3.78682e-33	12.7299	6.04742e-35	5.46461e-33	18.3952	-0.0951089	0.00159652	-0.0727001	0.0110173
BRCA	SRSF7	apa_event_918	SRSF7	DENND5A	0.176138	4.13835e-09	6.28998	4.41539e-10	4.81249e-09	6.83996	-0.0951089	0.00159652	-0.0698928	0.0145359
BRCA	SRSF7	apa_event_918	SRSF7	DENND5B	0.218273	2.55163e-13	8.01617	2.53473e-15	4.90175e-14	2.46062	-0.0951089	0.00159652	-0.093131	0.0011167
BRCA	SRSF7	apa_event_918	SRSF7	DEPDC1	-0.246274	1.2022e-16	-8.41048	1.12717e-16	2.4802e-15	-7.12537	-0.0951089	0.00159652	0.296359	3.38765e-26
BRCA	SRSF7	apa_event_918	SRSF7	DEPDC1B	-0.229562	1.31149e-14	-8.26171	3.70409e-16	7.763e-15	-3.79532	-0.0951089	0.00159652	0.361482	5.02514e-39
BRCA	SRSF7	apa_event_918	SRSF7	DEPDC7	-0.189453	2.43784e-10	-6.47931	1.33379e-10	1.54925e-09	-1.11602	-0.0951089	0.00159652	0.058588	0.0405864
BRCA	SRSF7	apa_event_918	SRSF7	DERL3	-0.236443	1.9845e-15	-8.64632	1.64657e-17	3.91364e-16	-18.8454	-0.0951089	0.00159652	0.0973544	0.000654779
BRCA	SRSF7	apa_event_918	SRSF7	DESI1	-0.321637	7.21281e-28	-11.5302	2.86966e-29	1.75118e-27	-11.7968	-0.0951089	0.00159652	0.111265	9.71362e-05
BRCA	SRSF7	apa_event_918	SRSF7	DESI2	-0.17284	8.07971e-09	-6.4863	1.27535e-10	1.48487e-09	-15.4615	-0.0951089	0.00159652	0.200328	1.57777e-12
BRCA	SRSF7	apa_event_918	SRSF7	DGKA	-0.126781	2.496e-05	-4.75249	2.24806e-06	1.44954e-05	-2.45349	-0.0951089	0.00159652	0.103484	0.000290593
BRCA	SRSF7	apa_event_918	SRSF7	DGKZ	-0.265219	3.78965e-19	-9.79071	7.67416e-22	2.65089e-20	-11.0916	-0.0951089	0.00159652	0.246478	2.27905e-18
BRCA	SRSF7	apa_event_918	SRSF7	DGLUCY	0.134847	7.26628e-06	4.67082	3.33238e-06	2.08829e-05	3.75661	-0.0951089	0.00159652	-0.0749212	0.00879213
BRCA	SRSF7	apa_event_918	SRSF7	DGUOK	-0.324479	2.32245e-28	-12.0174	1.60308e-31	1.14722e-29	-40.7411	-0.0951089	0.00159652	0.347882	4.37752e-36
BRCA	SRSF7	apa_event_918	SRSF7	DHCR24	0.147621	8.86979e-07	4.76721	2.09275e-06	1.35635e-05	177.548	-0.0951089	0.00159652	-0.18639	5.1467e-11
BRCA	SRSF7	apa_event_918	SRSF7	DHODH	-0.207858	3.4265e-12	-6.56486	7.68498e-11	9.18617e-10	-1.35858	-0.0951089	0.00159652	0.188386	3.17503e-11
BRCA	SRSF7	apa_event_918	SRSF7	DHRS7	0.136563	5.53637e-06	4.70819	2.7852e-06	1.76837e-05	19.407	-0.0951089	0.00159652	-0.123706	1.44668e-05
BRCA	SRSF7	apa_event_918	SRSF7	DHTKD1	-0.146516	1.07162e-06	-5.51532	4.24658e-08	3.56119e-07	-18.0132	-0.0951089	0.00159652	0.237567	3.86434e-17
BRCA	SRSF7	apa_event_918	SRSF7	DHX16	-0.160295	9.16744e-08	-5.5294	3.92709e-08	3.30906e-07	-6.56457	-0.0951089	0.00159652	0.273502	2.09026e-22
BRCA	SRSF7	apa_event_918	SRSF7	DHX34	-0.137176	5.01949e-06	-5.28911	1.45566e-07	1.12991e-06	-4.00707	-0.0951089	0.00159652	0.331076	1.20084e-32
BRCA	SRSF7	apa_event_918	SRSF7	DHX37	-0.12026	6.42263e-05	-4.74209	2.36434e-06	1.51902e-05	-3.04768	-0.0951089	0.00159652	0.2318	2.27156e-16
BRCA	SRSF7	apa_event_918	SRSF7	DHX38	-0.199601	2.44233e-11	-6.52949	9.65991e-11	1.14106e-09	-6.0008	-0.0951089	0.00159652	0.135433	2.02005e-06
BRCA	SRSF7	apa_event_918	SRSF7	DIAPH3	-0.185051	6.36399e-10	-7.42262	2.14701e-13	3.41395e-12	-3.7564	-0.0951089	0.00159652	0.191761	1.38602e-11
BRCA	SRSF7	apa_event_918	SRSF7	DICER1	0.268481	1.33916e-19	9.27677	7.70262e-20	2.24965e-18	13.0909	-0.0951089	0.00159652	-0.058057	0.042444
BRCA	SRSF7	apa_event_918	SRSF7	DIP2C	0.194942	7.13249e-11	6.87421	9.923e-12	1.31527e-10	4.82108	-0.0951089	0.00159652	-0.155478	4.68856e-08
BRCA	SRSF7	apa_event_918	SRSF7	DIRC2	0.20363	9.4645e-12	7.72171	2.38009e-14	4.17746e-13	5.24268	-0.0951089	0.00159652	-0.105329	0.000225574
BRCA	SRSF7	apa_event_918	SRSF7	DIS3L	0.352953	1.37434e-33	13.818	1.86506e-40	2.40552e-38	12.2551	-0.0951089	0.00159652	-0.0636409	0.0261027
BRCA	SRSF7	apa_event_918	SRSF7	DIXDC1	0.33343	6.04186e-30	9.73558	1.27082e-21	4.31141e-20	8.98966	-0.0951089	0.00159652	-0.141494	6.82945e-07
BRCA	SRSF7	apa_event_918	SRSF7	DKC1	-0.185379	5.9293e-10	-7.34037	3.87888e-13	6.00175e-12	-27.6142	-0.0951089	0.00159652	0.333266	4.40055e-33
BRCA	SRSF7	apa_event_918	SRSF7	DKK1	-0.162003	6.65703e-08	-5.90133	4.66625e-09	4.46168e-08	-16.2327	-0.0951089	0.00159652	0.129287	5.79043e-06
BRCA	SRSF7	apa_event_918	SRSF7	DKK2	0.209784	2.14109e-12	7.06845	2.62966e-12	3.71834e-11	2.4145	-0.0951089	0.00159652	-0.0792008	0.00560303
BRCA	SRSF7	apa_event_918	SRSF7	DLC1	0.147487	9.07648e-07	5.23656	1.9252e-07	1.46764e-06	7.12951	-0.0951089	0.00159652	-0.114978	5.61189e-05
BRCA	SRSF7	apa_event_918	SRSF7	DLG5	0.227407	2.34007e-14	6.70602	3.0514e-11	3.82393e-10	15.1855	-0.0951089	0.00159652	-0.0574002	0.0448407
BRCA	SRSF7	apa_event_918	SRSF7	DLGAP5	-0.259564	2.22291e-18	-9.34227	4.33133e-20	1.29245e-18	-12.7698	-0.0951089	0.00159652	0.367425	2.34767e-40
BRCA	SRSF7	apa_event_918	SRSF7	DMAC1	-0.23953	8.33812e-16	-8.32026	2.3241e-16	4.96507e-15	-13.9305	-0.0951089	0.00159652	0.20513	4.4686e-13
BRCA	SRSF7	apa_event_918	SRSF7	DMAP1	-0.160421	8.95417e-08	-5.32229	1.21851e-07	9.56659e-07	-4.32171	-0.0951089	0.00159652	0.226431	1.13258e-15
BRCA	SRSF7	apa_event_918	SRSF7	DMXL1	0.433563	1.38442e-51	15.3936	5.33309e-49	1.15329e-46	11.9848	-0.0951089	0.00159652	-0.0716677	0.0122122
BRCA	SRSF7	apa_event_918	SRSF7	DNAAF5	-0.105201	0.000477154	-4.70353	2.84851e-06	1.80563e-05	-3.45915	-0.0951089	0.00159652	0.153479	6.98093e-08
BRCA	SRSF7	apa_event_918	SRSF7	DNAJB11	-0.381388	2.26083e-39	-14.1745	2.4772e-42	3.59058e-40	-25.3207	-0.0951089	0.00159652	0.245884	2.76201e-18
BRCA	SRSF7	apa_event_918	SRSF7	DNAJC12	0.293567	2.76394e-23	9.88768	3.1424e-22	1.12053e-20	92.0417	-0.0951089	0.00159652	-0.071979	0.0118403
BRCA	SRSF7	apa_event_918	SRSF7	DNAJC16	0.489424	2.90127e-67	18.2147	9.2512e-66	5.05203e-63	9.65836	-0.0951089	0.00159652	-0.0955267	0.000827083
BRCA	SRSF7	apa_event_918	SRSF7	DNAJC2	-0.265422	3.55347e-19	-10.2244	1.33659e-23	5.32047e-22	-7.20593	-0.0951089	0.00159652	0.41037	7.77129e-51
BRCA	SRSF7	apa_event_918	SRSF7	DNAJC8	-0.138871	3.82097e-06	-4.70727	2.79757e-06	1.77565e-05	-10.9201	-0.0951089	0.00159652	0.26583	3.26868e-21
BRCA	SRSF7	apa_event_918	SRSF7	DNLZ	-0.223356	6.84025e-14	-7.4562	1.68358e-13	2.70699e-12	-0.155865	-0.0951089	0.00159652	0.222592	3.48537e-15
BRCA	SRSF7	apa_event_918	SRSF7	DNMT1	-0.107165	0.000372492	-4.68102	3.17369e-06	1.99597e-05	-9.00345	-0.0951089	0.00159652	0.345088	1.68907e-35
BRCA	SRSF7	apa_event_918	SRSF7	DNMT3A	-0.175529	4.68697e-09	-7.45357	1.71601e-13	2.75676e-12	-4.76237	-0.0951089	0.00159652	0.325378	1.57602e-31
BRCA	SRSF7	apa_event_918	SRSF7	DNPH1	-0.330701	1.86152e-29	-11.6972	4.94248e-30	3.18532e-28	-54.108	-0.0951089	0.00159652	0.143464	4.75255e-07
BRCA	SRSF7	apa_event_918	SRSF7	DNTTIP1	-0.248792	5.7467e-17	-9.02252	6.96785e-19	1.87271e-17	-21.1185	-0.0951089	0.00159652	0.18642	5.11012e-11
BRCA	SRSF7	apa_event_918	SRSF7	DOCK1	0.400638	1.2566e-43	14.2431	1.06857e-42	1.58384e-40	24.2941	-0.0951089	0.00159652	-0.105509	0.000220041
BRCA	SRSF7	apa_event_918	SRSF7	DOCK9	0.303548	7.39091e-25	8.9933	8.94465e-19	2.3812e-17	7.96204	-0.0951089	0.00159652	-0.0684556	0.0166945
BRCA	SRSF7	apa_event_918	SRSF7	DOK3	-0.285623	4.46384e-22	-10.8158	4.238e-26	2.0469e-24	-4.54261	-0.0951089	0.00159652	0.104877	0.000240119
BRCA	SRSF7	apa_event_918	SRSF7	DONSON	-0.282097	1.49144e-21	-10.5475	5.95688e-25	2.63567e-23	-11.1399	-0.0951089	0.00159652	0.392609	2.59617e-46
BRCA	SRSF7	apa_event_918	SRSF7	DOT1L	-0.109567	0.000273578	-4.59752	4.72016e-06	2.88298e-05	-1.69465	-0.0951089	0.00159652	0.31884	2.82649e-30
BRCA	SRSF7	apa_event_918	SRSF7	DPH2	-0.280773	2.33519e-21	-10.2705	8.62139e-24	3.48391e-22	-14.9193	-0.0951089	0.00159652	0.342815	5.01611e-35
BRCA	SRSF7	apa_event_918	SRSF7	DPH7	-0.227454	2.31067e-14	-8.10044	1.31742e-15	2.61914e-14	-4.7747	-0.0951089	0.00159652	0.39331	1.74137e-46
BRCA	SRSF7	apa_event_918	SRSF7	DPM2	-0.166679	2.72503e-08	-6.13032	1.18218e-09	1.22104e-08	-16.3986	-0.0951089	0.00159652	0.115587	5.12107e-05
BRCA	SRSF7	apa_event_918	SRSF7	DPP8	0.401802	6.80602e-44	14.3803	1.97317e-43	3.05968e-41	8.77061	-0.0951089	0.00159652	-0.100549	0.000431172
BRCA	SRSF7	apa_event_918	SRSF7	DPY30	-0.217368	3.2152e-13	-7.75029	1.92119e-14	3.40386e-13	-15.3598	-0.0951089	0.00159652	0.399613	4.60438e-48
BRCA	SRSF7	apa_event_918	SRSF7	DRG1	-0.221445	1.12638e-13	-7.1197	1.84228e-12	2.6496e-11	-22.314	-0.0951089	0.00159652	0.168561	3.05045e-09
BRCA	SRSF7	apa_event_918	SRSF7	DSC2	-0.237734	1.38279e-15	-8.5315	4.22462e-17	9.67207e-16	-31.235	-0.0951089	0.00159652	0.17914	2.84706e-10
BRCA	SRSF7	apa_event_918	SRSF7	DSC3	-0.15378	3.01203e-07	-5.90281	4.6257e-09	4.4251e-08	-20.4685	-0.0951089	0.00159652	0.090949	0.00145929
BRCA	SRSF7	apa_event_918	SRSF7	DSCC1	-0.230187	1.10754e-14	-8.42789	9.79423e-17	2.16743e-15	-9.67216	-0.0951089	0.00159652	0.367541	2.20998e-40
BRCA	SRSF7	apa_event_918	SRSF7	DSTN	0.186998	4.17532e-10	6.73273	2.55699e-11	3.23294e-10	116.42	-0.0951089	0.00159652	-0.0646959	0.0237199
BRCA	SRSF7	apa_event_918	SRSF7	DTD1	-0.181436	1.37538e-09	-6.40882	2.09044e-10	2.37139e-09	-11.4838	-0.0951089	0.00159652	0.235941	6.399e-17
BRCA	SRSF7	apa_event_918	SRSF7	DTNB	-0.214768	6.20833e-13	-8.26219	3.68981e-16	7.73428e-15	-6.4163	-0.0951089	0.00159652	0.255192	1.27947e-19
BRCA	SRSF7	apa_event_918	SRSF7	DTNBP1	-0.260228	1.81009e-18	-9.02196	7.00127e-19	1.88135e-17	-7.42743	-0.0951089	0.00159652	0.238589	2.80909e-17
BRCA	SRSF7	apa_event_918	SRSF7	DTX2	-0.365004	5.72488e-36	-13.4618	1.29152e-38	1.48246e-36	-9.95107	-0.0951089	0.00159652	0.10468	0.000246726
BRCA	SRSF7	apa_event_918	SRSF7	DTYMK	-0.319726	1.53446e-27	-11.1809	1.06551e-27	5.80043e-26	-19.8761	-0.0951089	0.00159652	0.34444	2.30616e-35
BRCA	SRSF7	apa_event_918	SRSF7	DUS1L	-0.356662	2.60873e-34	-13.1406	5.50149e-37	5.68535e-35	-39.7817	-0.0951089	0.00159652	0.184759	7.60823e-11
BRCA	SRSF7	apa_event_918	SRSF7	DUS2	-0.335036	3.09943e-30	-11.9221	4.48225e-31	3.10933e-29	-4.14258	-0.0951089	0.00159652	0.150141	1.34171e-07
BRCA	SRSF7	apa_event_918	SRSF7	DUS3L	-0.163101	5.40969e-08	-5.69795	1.51888e-08	1.35548e-07	-4.56659	-0.0951089	0.00159652	0.297617	2.04582e-26
BRCA	SRSF7	apa_event_918	SRSF7	DUSP12	-0.211349	1.45618e-12	-7.68485	3.13403e-14	5.4342e-13	-9.67893	-0.0951089	0.00159652	0.376263	2.18723e-42
BRCA	SRSF7	apa_event_918	SRSF7	DUSP2	-0.280987	2.17212e-21	-7.37511	3.02357e-13	4.73251e-12	-15.3003	-0.0951089	0.00159652	0.292038	1.87734e-25
BRCA	SRSF7	apa_event_918	SRSF7	DUSP22	-0.254354	1.09228e-17	-6.93704	6.48102e-12	8.77198e-11	-5.42032	-0.0951089	0.00159652	0.0903319	0.00157242
BRCA	SRSF7	apa_event_918	SRSF7	DUSP3	0.226496	2.98377e-14	7.29697	5.28732e-13	8.06436e-12	13.9605	-0.0951089	0.00159652	-0.134483	2.38436e-06
BRCA	SRSF7	apa_event_918	SRSF7	DUSP4	0.180434	1.69829e-09	6.11388	1.3067e-09	1.34225e-08	77.7414	-0.0951089	0.00159652	-0.142145	6.06104e-07
BRCA	SRSF7	apa_event_918	SRSF7	DUSP7	-0.286153	3.71753e-22	-10.1032	4.2078e-23	1.61013e-21	-7.24162	-0.0951089	0.00159652	0.107431	0.000168196
BRCA	SRSF7	apa_event_918	SRSF7	DUSP9	-0.168955	1.74818e-08	-6.1815	8.64283e-10	9.08272e-09	-4.21388	-0.0951089	0.00159652	0.129174	5.9006e-06
BRCA	SRSF7	apa_event_918	SRSF7	DUT	-0.123399	4.09841e-05	-4.49537	7.60518e-06	4.48122e-05	-8.57053	-0.0951089	0.00159652	0.292373	1.6457e-25
BRCA	SRSF7	apa_event_918	SRSF7	DVL1	-0.204343	7.98668e-12	-7.41929	2.19921e-13	3.49312e-12	-20.8038	-0.0951089	0.00159652	0.10696	0.000179724
BRCA	SRSF7	apa_event_918	SRSF7	DXO	-0.28343	9.46967e-22	-10.1577	2.51644e-23	9.80173e-22	-9.21983	-0.0951089	0.00159652	0.32079	1.20372e-30
BRCA	SRSF7	apa_event_918	SRSF7	DYNC1LI2	0.159027	1.16008e-07	5.56879	3.15247e-08	2.69233e-07	9.62606	-0.0951089	0.00159652	-0.0970077	0.000684656
BRCA	SRSF7	apa_event_918	SRSF7	DYNC2H1	0.303435	7.70588e-25	11.0861	2.79752e-27	1.4764e-25	5.6168	-0.0951089	0.00159652	-0.128304	6.82276e-06
BRCA	SRSF7	apa_event_918	SRSF7	DYNLL1	-0.224157	5.54103e-14	-7.62286	4.96565e-14	8.43566e-13	-47.5069	-0.0951089	0.00159652	0.262741	9.64635e-21
BRCA	SRSF7	apa_event_918	SRSF7	DYNLT1	-0.174423	5.87008e-09	-6.52382	1.00197e-10	1.18131e-09	-27.4677	-0.0951089	0.00159652	0.244439	4.39963e-18
BRCA	SRSF7	apa_event_918	SRSF7	DYNLT3	0.282397	1.34693e-21	9.75709	1.04415e-21	3.56735e-20	19.932	-0.0951089	0.00159652	-0.0682243	0.0170668
BRCA	SRSF7	apa_event_918	SRSF7	DZIP1	-0.159258	1.1115e-07	-5.80508	8.19497e-09	7.58451e-08	-2.43386	-0.0951089	0.00159652	0.138117	1.25678e-06
BRCA	SRSF7	apa_event_918	SRSF7	E2F1	-0.264527	4.71687e-19	-9.51975	8.94583e-21	2.82841e-19	-23.0563	-0.0951089	0.00159652	0.365399	6.72062e-40
BRCA	SRSF7	apa_event_918	SRSF7	E2F3	-0.186541	4.61105e-10	-6.98359	4.71649e-12	6.48357e-11	-11.0245	-0.0951089	0.00159652	0.304886	1.05841e-27
BRCA	SRSF7	apa_event_918	SRSF7	E2F4	-0.427065	6.06442e-50	-16.1476	2.63314e-53	7.29797e-51	-21.6976	-0.0951089	0.00159652	0.288751	6.77004e-25
BRCA	SRSF7	apa_event_918	SRSF7	E2F5	-0.132495	1.04912e-05	-5.02097	5.90515e-07	4.17937e-06	-3.14482	-0.0951089	0.00159652	0.256212	9.06806e-20
BRCA	SRSF7	apa_event_918	SRSF7	EBNA1BP2	-0.306974	2.06265e-25	-10.9851	7.77385e-27	3.96919e-25	-26.0161	-0.0951089	0.00159652	0.292236	1.73677e-25
BRCA	SRSF7	apa_event_918	SRSF7	EBP	-0.323234	3.82055e-28	-11.421	8.96319e-29	5.27677e-27	-42.2918	-0.0951089	0.00159652	0.191089	1.6365e-11
BRCA	SRSF7	apa_event_918	SRSF7	EBPL	-0.174713	5.53447e-09	-6.74446	2.36567e-11	3.0028e-10	-18.4788	-0.0951089	0.00159652	0.167519	3.82318e-09
BRCA	SRSF7	apa_event_918	SRSF7	ECE1	0.146022	1.16573e-06	4.79046	1.86816e-06	1.22066e-05	30.5231	-0.0951089	0.00159652	-0.113932	6.5607e-05
BRCA	SRSF7	apa_event_918	SRSF7	ECI2	0.140548	2.90731e-06	6.14238	1.09829e-09	1.13905e-08	14.9879	-0.0951089	0.00159652	-0.0893708	0.00176474
BRCA	SRSF7	apa_event_918	SRSF7	EDA2R	0.276754	8.97961e-21	8.49922	5.49537e-17	1.24491e-15	2.96242	-0.0951089	0.00159652	-0.0818073	0.00421485
BRCA	SRSF7	apa_event_918	SRSF7	EDEM3	0.2981	5.43055e-24	9.93224	2.07978e-22	7.52507e-21	28.1098	-0.0951089	0.00159652	-0.10153	0.00037834
BRCA	SRSF7	apa_event_918	SRSF7	EDN1	-0.1578	1.4542e-07	-5.25857	1.71291e-07	1.31572e-06	-16.9523	-0.0951089	0.00159652	0.0630664	0.027485
BRCA	SRSF7	apa_event_918	SRSF7	EDNRA	0.240145	7.00542e-16	7.41254	2.30914e-13	3.65957e-12	12.8885	-0.0951089	0.00159652	-0.183123	1.12215e-10
BRCA	SRSF7	apa_event_918	SRSF7	EEA1	0.301626	1.50115e-24	10.0614	6.23329e-23	2.35264e-21	6.8284	-0.0951089	0.00159652	-0.095221	0.000859705
BRCA	SRSF7	apa_event_918	SRSF7	EED	-0.212385	1.12648e-12	-7.48705	1.34546e-13	2.18549e-12	-3.19478	-0.0951089	0.00159652	0.337098	7.44352e-34
BRCA	SRSF7	apa_event_918	SRSF7	EEF1B2	-0.18508	6.32454e-10	-5.89333	4.89143e-09	4.6643e-08	-103.136	-0.0951089	0.00159652	0.239271	2.26898e-17
BRCA	SRSF7	apa_event_918	SRSF7	EEF1E1	-0.171082	1.14823e-08	-5.94859	3.52837e-09	3.42805e-08	-4.20862	-0.0951089	0.00159652	0.385227	1.63942e-44
BRCA	SRSF7	apa_event_918	SRSF7	EEF1G	-0.281014	2.15292e-21	-8.67808	1.26646e-17	3.0416e-16	-0.559203	-0.0951089	0.00159652	0.121993	1.90162e-05
BRCA	SRSF7	apa_event_918	SRSF7	EEF2	0.222224	9.19664e-14	7.21452	9.48093e-13	1.40723e-11	600.906	-0.0951089	0.00159652	-0.0575011	0.0444652
BRCA	SRSF7	apa_event_918	SRSF7	EFCAB14	0.408231	2.19749e-45	13.8036	2.21768e-40	2.84703e-38	40.2204	-0.0951089	0.00159652	-0.187182	4.2515e-11
BRCA	SRSF7	apa_event_918	SRSF7	EFHD2	-0.33713	1.29011e-30	-12.5302	5.70509e-34	4.82838e-32	-49.8723	-0.0951089	0.00159652	0.119571	2.78211e-05
BRCA	SRSF7	apa_event_918	SRSF7	EFNA1	-0.148801	7.23651e-07	-5.13869	3.21894e-07	2.37277e-06	-53.5496	-0.0951089	0.00159652	0.126205	9.64695e-06
BRCA	SRSF7	apa_event_918	SRSF7	EFNA5	-0.209423	2.33916e-12	-7.51073	1.13208e-13	1.85331e-12	-14.2873	-0.0951089	0.00159652	0.070152	0.0141739
BRCA	SRSF7	apa_event_918	SRSF7	EFR3A	0.181937	1.23725e-09	5.34936	1.05323e-07	8.34594e-07	18.998	-0.0951089	0.00159652	-0.0986037	0.000556882
BRCA	SRSF7	apa_event_918	SRSF7	EHBP1L1	-0.325398	1.60571e-28	-11.3358	2.16812e-28	1.24141e-26	-14.9526	-0.0951089	0.00159652	0.0951087	0.000871985
BRCA	SRSF7	apa_event_918	SRSF7	EHMT2	-0.159085	1.14755e-07	-5.75005	1.12656e-08	1.02335e-07	-9.0593	-0.0951089	0.00159652	0.325384	1.57142e-31
BRCA	SRSF7	apa_event_918	SRSF7	EI24	-0.12292	4.39265e-05	-4.8908	1.13834e-06	7.70156e-06	-21.2134	-0.0951089	0.00159652	0.0882056	0.00202681
BRCA	SRSF7	apa_event_918	SRSF7	EID1	0.235106	2.87731e-15	8.64754	1.63006e-17	3.87598e-16	78.2444	-0.0951089	0.00159652	-0.115968	4.8351e-05
BRCA	SRSF7	apa_event_918	SRSF7	EID2	-0.150783	5.12256e-07	-5.35471	1.02321e-07	8.12293e-07	-5.70323	-0.0951089	0.00159652	0.124895	1.19418e-05
BRCA	SRSF7	apa_event_918	SRSF7	EIF1AD	-0.12818	2.02536e-05	-4.94892	8.508e-07	5.87336e-06	-5.18051	-0.0951089	0.00159652	0.148841	1.72405e-07
BRCA	SRSF7	apa_event_918	SRSF7	EIF2AK4	0.250892	3.08467e-17	9.16865	1.97755e-19	5.57506e-18	6.55908	-0.0951089	0.00159652	-0.0566024	0.047904
BRCA	SRSF7	apa_event_918	SRSF7	EIF2B4	-0.220901	1.29695e-13	-7.89109	6.62178e-15	1.22891e-13	-5.86263	-0.0951089	0.00159652	0.236334	5.66669e-17
BRCA	SRSF7	apa_event_918	SRSF7	EIF2S2	-0.232498	5.90245e-15	-7.42643	2.08862e-13	3.32526e-12	-33.4344	-0.0951089	0.00159652	0.285024	2.84095e-24
BRCA	SRSF7	apa_event_918	SRSF7	EIF3B	-0.390793	2.04528e-41	-14.5715	1.83985e-44	3.03793e-42	-46.3597	-0.0951089	0.00159652	0.171075	1.75927e-09
BRCA	SRSF7	apa_event_918	SRSF7	EIF3D	-0.178541	2.52149e-09	-5.5593	3.32423e-08	2.8299e-07	-31.3601	-0.0951089	0.00159652	0.14156	6.74666e-07
BRCA	SRSF7	apa_event_918	SRSF7	EIF3G	-0.189214	2.56992e-10	-5.829	7.12995e-09	6.65248e-08	-28.1531	-0.0951089	0.00159652	0.110135	0.000114407
BRCA	SRSF7	apa_event_918	SRSF7	EIF3I	-0.205812	5.61789e-12	-7.0634	2.72323e-12	3.84416e-11	-86.194	-0.0951089	0.00159652	0.117865	3.62092e-05
BRCA	SRSF7	apa_event_918	SRSF7	EIF3K	-0.28557	4.54589e-22	-9.70396	1.69529e-21	5.69276e-20	-95.6819	-0.0951089	0.00159652	0.0789621	0.00574879
BRCA	SRSF7	apa_event_918	SRSF7	EIF3M	-0.14783	8.55612e-07	-5.96536	3.19364e-09	3.12042e-08	-15.8331	-0.0951089	0.00159652	0.203944	6.11957e-13
BRCA	SRSF7	apa_event_918	SRSF7	EIF4E2	-0.218839	2.20723e-13	-8.10567	1.26477e-15	2.5188e-14	-5.94804	-0.0951089	0.00159652	0.269519	8.81203e-22
BRCA	SRSF7	apa_event_918	SRSF7	EIF4EBP1	-0.226042	3.36609e-14	-7.74636	1.97875e-14	3.50126e-13	-170.616	-0.0951089	0.00159652	0.121937	1.91865e-05
BRCA	SRSF7	apa_event_918	SRSF7	EIF4G1	-0.125751	2.90681e-05	-5.1689	2.74921e-07	2.04765e-06	-30.9354	-0.0951089	0.00159652	0.0829119	0.00372698
BRCA	SRSF7	apa_event_918	SRSF7	EIF4G3	0.274871	1.67462e-20	9.37329	3.29373e-20	9.9283e-19	13.1749	-0.0951089	0.00159652	-0.130732	4.53904e-06
BRCA	SRSF7	apa_event_918	SRSF7	EIF5A	-0.3677	1.62563e-36	-13.398	2.73459e-38	3.07428e-36	-205.337	-0.0951089	0.00159652	0.209968	1.21451e-13
BRCA	SRSF7	apa_event_918	SRSF7	EIF5B	-0.187841	3.47394e-10	-6.8851	9.219e-12	1.22642e-10	-21.5749	-0.0951089	0.00159652	0.207609	2.30196e-13
BRCA	SRSF7	apa_event_918	SRSF7	EIF6	-0.134883	7.22435e-06	-4.52006	6.78299e-06	4.03169e-05	-70.8817	-0.0951089	0.00159652	0.121886	1.93418e-05
BRCA	SRSF7	apa_event_918	SRSF7	EIPR1	-0.160348	9.07749e-08	-5.61333	2.45483e-08	2.12859e-07	-2.81326	-0.0951089	0.00159652	0.272818	2.68042e-22
BRCA	SRSF7	apa_event_918	SRSF7	ELF1	0.352931	1.38776e-33	11.3561	1.75868e-28	1.01363e-26	31.8135	-0.0951089	0.00159652	-0.0584535	0.0410504
BRCA	SRSF7	apa_event_918	SRSF7	ELMO2	0.163033	5.47975e-08	5.60984	2.50355e-08	2.16826e-07	7.13295	-0.0951089	0.00159652	-0.0621296	0.0298747
BRCA	SRSF7	apa_event_918	SRSF7	ELMOD3	0.160801	8.3416e-08	4.56339	5.54156e-06	3.34436e-05	3.39793	-0.0951089	0.00159652	-0.0911639	0.00142169
BRCA	SRSF7	apa_event_918	SRSF7	ELMSAN1	0.364794	6.3121e-36	13.5656	3.78753e-39	4.49813e-37	9.31963	-0.0951089	0.00159652	-0.122431	1.77379e-05
BRCA	SRSF7	apa_event_918	SRSF7	ELOC	-0.16349	5.02464e-08	-5.96433	3.21323e-09	3.13848e-08	-11.6963	-0.0951089	0.00159652	0.185291	6.70087e-11
BRCA	SRSF7	apa_event_918	SRSF7	ELOF1	-0.203764	9.16869e-12	-6.76307	2.09032e-11	2.66984e-10	-9.97445	-0.0951089	0.00159652	0.126086	9.83581e-06
BRCA	SRSF7	apa_event_918	SRSF7	ELOVL5	0.250465	3.50209e-17	9.00075	8.3935e-19	2.2399e-17	240.59	-0.0951089	0.00159652	-0.198207	2.72676e-12
BRCA	SRSF7	apa_event_918	SRSF7	ELP2	0.263798	5.93493e-19	9.2538	9.41878e-20	2.73031e-18	64.938	-0.0951089	0.00159652	-0.0671899	0.018823
BRCA	SRSF7	apa_event_918	SRSF7	ELP3	0.212215	1.17499e-12	7.39039	2.70876e-13	4.26135e-12	6.20097	-0.0951089	0.00159652	-0.0801162	0.00507442
BRCA	SRSF7	apa_event_918	SRSF7	EMC3	0.131525	1.21847e-05	5.36619	9.61617e-08	7.664e-07	12.9193	-0.0951089	0.00159652	-0.0930106	0.00113347
BRCA	SRSF7	apa_event_918	SRSF7	EMC6	-0.200467	1.99569e-11	-6.81999	1.42915e-11	1.86036e-10	-3.76479	-0.0951089	0.00159652	0.144706	3.77288e-07
BRCA	SRSF7	apa_event_918	SRSF7	EMC8	-0.379942	4.59794e-39	-14.3925	1.69657e-43	2.64147e-41	-10.3208	-0.0951089	0.00159652	0.278874	2.89021e-23
BRCA	SRSF7	apa_event_918	SRSF7	EMC9	-0.274483	1.90291e-20	-9.6801	2.10612e-21	7.01715e-20	-15.7872	-0.0951089	0.00159652	0.18188	1.50389e-10
BRCA	SRSF7	apa_event_918	SRSF7	EMD	-0.209109	2.52596e-12	-8.29124	2.92914e-16	6.1984e-15	-31.5745	-0.0951089	0.00159652	0.190645	1.82593e-11
BRCA	SRSF7	apa_event_918	SRSF7	EMG1	-0.208946	2.62846e-12	-7.74398	2.01444e-14	3.56163e-13	-3.72298	-0.0951089	0.00159652	0.277658	4.5398e-23
BRCA	SRSF7	apa_event_918	SRSF7	EML2	0.18914	2.61218e-10	5.76251	1.04849e-08	9.56469e-08	6.94093	-0.0951089	0.00159652	-0.128297	6.83058e-06
BRCA	SRSF7	apa_event_918	SRSF7	EML4	-0.191329	1.60845e-10	-7.06744	2.64822e-12	3.74328e-11	-10.2591	-0.0951089	0.00159652	0.282919	6.32612e-24
BRCA	SRSF7	apa_event_918	SRSF7	ENO1	-0.434271	9.12555e-52	-16.1083	4.45225e-53	1.21808e-50	-711.795	-0.0951089	0.00159652	0.163776	8.50194e-09
BRCA	SRSF7	apa_event_918	SRSF7	ENPP1	0.27624	1.0649e-20	10.3503	4.01375e-24	1.66485e-22	39.3316	-0.0951089	0.00159652	-0.123023	1.61399e-05
BRCA	SRSF7	apa_event_918	SRSF7	ENTPD5	0.162265	6.33646e-08	6.19168	8.11829e-10	8.56051e-09	23.3353	-0.0951089	0.00159652	-0.0780697	0.00632448
BRCA	SRSF7	apa_event_918	SRSF7	ENY2	-0.233208	4.85846e-15	-8.55628	3.45044e-17	7.96348e-16	-12.3929	-0.0951089	0.00159652	0.269003	1.05968e-21
BRCA	SRSF7	apa_event_918	SRSF7	EP300	0.259293	2.41667e-18	8.35001	1.83212e-16	3.95244e-15	14.867	-0.0951089	0.00159652	-0.144587	3.85707e-07
BRCA	SRSF7	apa_event_918	SRSF7	EPB41L1	0.239799	7.7271e-16	8.52103	4.60115e-17	1.04982e-15	16.9993	-0.0951089	0.00159652	-0.0831663	0.00362217
BRCA	SRSF7	apa_event_918	SRSF7	EPB41L3	0.147147	9.62046e-07	5.45101	6.05593e-08	4.96838e-07	5.97003	-0.0951089	0.00159652	-0.119981	2.60964e-05
BRCA	SRSF7	apa_event_918	SRSF7	EPCAM	-0.187138	4.04966e-10	-6.91041	7.76699e-12	1.04202e-10	-124.477	-0.0951089	0.00159652	0.31518	1.3791e-29
BRCA	SRSF7	apa_event_918	SRSF7	EPHA2	-0.294447	2.02015e-23	-8.56975	3.09029e-17	7.16401e-16	-9.81833	-0.0951089	0.00159652	0.0802324	0.00501064
BRCA	SRSF7	apa_event_918	SRSF7	EPHB4	-0.143998	1.6408e-06	-5.21376	2.17175e-07	1.6427e-06	-21.134	-0.0951089	0.00159652	0.0980189	0.000600881
BRCA	SRSF7	apa_event_918	SRSF7	EPHX2	0.180417	1.70462e-09	5.9762	2.99393e-09	2.93595e-08	10.3241	-0.0951089	0.00159652	-0.126184	9.67895e-06
BRCA	SRSF7	apa_event_918	SRSF7	EPOP	-0.204878	7.02786e-12	-7.17277	1.27146e-12	1.86109e-11	-10.5451	-0.0951089	0.00159652	0.0599421	0.0361582
BRCA	SRSF7	apa_event_918	SRSF7	EPS8L2	-0.19942	2.54747e-11	-7.22954	8.52752e-13	1.27201e-11	-19.2799	-0.0951089	0.00159652	0.154382	5.83542e-08
BRCA	SRSF7	apa_event_918	SRSF7	ERAP1	0.191284	1.62447e-10	6.04279	2.00918e-09	2.01498e-08	10.7197	-0.0951089	0.00159652	-0.105138	0.00023161
BRCA	SRSF7	apa_event_918	SRSF7	ERBIN	0.389468	4.00449e-41	13.7886	2.65207e-40	3.3884e-38	22.1351	-0.0951089	0.00159652	-0.0596631	0.0370353
BRCA	SRSF7	apa_event_918	SRSF7	ERCC6L	-0.166001	3.10666e-08	-6.27286	4.91261e-10	5.32364e-09	-2.6121	-0.0951089	0.00159652	0.312647	4.07766e-29
BRCA	SRSF7	apa_event_918	SRSF7	ERG28	-0.146595	1.05727e-06	-5.25657	1.73122e-07	1.32887e-06	-11.6937	-0.0951089	0.00159652	0.0754855	0.00829499
BRCA	SRSF7	apa_event_918	SRSF7	ERGIC1	0.322812	4.51995e-28	11.1101	2.1924e-27	1.16619e-25	44.476	-0.0951089	0.00159652	-0.127702	7.53953e-06
BRCA	SRSF7	apa_event_918	SRSF7	ERI3	-0.281238	1.99572e-21	-9.92194	2.28828e-22	8.25158e-21	-25.1007	-0.0951089	0.00159652	0.283027	6.07316e-24
BRCA	SRSF7	apa_event_918	SRSF7	ERLEC1	0.289276	1.25566e-22	9.42432	2.09546e-20	6.42261e-19	34.2765	-0.0951089	0.00159652	-0.0670975	0.0189875
BRCA	SRSF7	apa_event_918	SRSF7	ERMP1	0.236134	2.1625e-15	7.95997	3.90857e-15	7.42035e-14	30.748	-0.0951089	0.00159652	-0.0991841	0.000516202
BRCA	SRSF7	apa_event_918	SRSF7	ERP44	-0.225535	3.85135e-14	-8.72511	8.57176e-18	2.09062e-16	-13.3787	-0.0951089	0.00159652	0.125373	1.10497e-05
BRCA	SRSF7	apa_event_918	SRSF7	ESPL1	-0.140034	3.16236e-06	-5.47859	5.20323e-08	4.30909e-07	-3.0389	-0.0951089	0.00159652	0.370138	5.67436e-41
BRCA	SRSF7	apa_event_918	SRSF7	ESRRA	-0.383719	7.14321e-40	-13.5	8.22637e-39	9.56169e-37	-21.2403	-0.0951089	0.00159652	0.108396	0.00014673
BRCA	SRSF7	apa_event_918	SRSF7	ESS2	-0.32295	4.2794e-28	-11.4717	5.28629e-29	3.1646e-27	-3.96855	-0.0951089	0.00159652	0.194008	7.91268e-12
BRCA	SRSF7	apa_event_918	SRSF7	ESYT1	0.151595	4.44e-07	5.56365	3.24451e-08	2.76613e-07	25.9669	-0.0951089	0.00159652	-0.146758	2.56469e-07
BRCA	SRSF7	apa_event_918	SRSF7	EVA1C	-0.211519	1.39603e-12	-7.11789	1.8657e-12	2.6817e-11	-6.48579	-0.0951089	0.00159652	0.0899071	0.00165492
BRCA	SRSF7	apa_event_918	SRSF7	EVC	0.234331	3.56588e-15	6.88443	9.26078e-12	1.2317e-10	5.48564	-0.0951089	0.00159652	-0.212185	6.61595e-14
BRCA	SRSF7	apa_event_918	SRSF7	EVI5	0.274751	1.74236e-20	9.69801	1.78962e-21	5.99796e-20	3.43795	-0.0951089	0.00159652	-0.126915	8.58517e-06
BRCA	SRSF7	apa_event_918	SRSF7	EWSR1	-0.239454	8.52089e-16	-8.78765	5.08689e-18	1.26634e-16	-15.1132	-0.0951089	0.00159652	0.365815	5.41811e-40
BRCA	SRSF7	apa_event_918	SRSF7	EXD2	0.379635	5.34272e-39	13.8293	1.62761e-40	2.10719e-38	10.7691	-0.0951089	0.00159652	-0.0791007	0.00566377
BRCA	SRSF7	apa_event_918	SRSF7	EXD3	-0.120207	6.47036e-05	-4.51532	6.93395e-06	4.11456e-05	-1.70252	-0.0951089	0.00159652	0.161152	1.47263e-08
BRCA	SRSF7	apa_event_918	SRSF7	EXO5	-0.161571	7.22017e-08	-6.05878	1.82457e-09	1.83977e-08	-2.58962	-0.0951089	0.00159652	0.299545	9.40284e-27
BRCA	SRSF7	apa_event_918	SRSF7	EXOC4	0.303452	7.65682e-25	10.5638	5.08291e-25	2.26103e-23	9.07235	-0.0951089	0.00159652	-0.0579456	0.0428429
BRCA	SRSF7	apa_event_918	SRSF7	EXOC6B	0.246611	1.0897e-16	8.56324	3.25945e-17	7.5401e-16	4.20731	-0.0951089	0.00159652	-0.0838697	0.00334612
BRCA	SRSF7	apa_event_918	SRSF7	EXOSC1	-0.196186	5.37132e-11	-6.87954	9.57236e-12	1.27104e-10	-4.95303	-0.0951089	0.00159652	0.215108	2.93856e-14
BRCA	SRSF7	apa_event_918	SRSF7	EXOSC4	-0.344528	5.52327e-32	-12.0784	8.27391e-32	6.0406e-30	-56.6641	-0.0951089	0.00159652	0.114843	5.72702e-05
BRCA	SRSF7	apa_event_918	SRSF7	EXOSC5	-0.220289	1.51958e-13	-7.86704	7.95282e-15	1.46423e-13	-21.4552	-0.0951089	0.00159652	0.22011	7.12924e-15
BRCA	SRSF7	apa_event_918	SRSF7	EXOSC7	-0.277636	6.69444e-21	-9.48617	1.20798e-20	3.77792e-19	-5.67909	-0.0951089	0.00159652	0.257268	6.33861e-20
BRCA	SRSF7	apa_event_918	SRSF7	EXOSC8	-0.166613	2.76029e-08	-6.22022	6.80879e-10	7.24877e-09	-6.78967	-0.0951089	0.00159652	0.325191	1.71297e-31
BRCA	SRSF7	apa_event_918	SRSF7	EXOSC9	-0.142235	2.20178e-06	-5.56417	3.235e-08	2.75851e-07	-3.37294	-0.0951089	0.00159652	0.497509	2.10984e-77
BRCA	SRSF7	apa_event_918	SRSF7	EZH1	0.307978	1.41446e-25	8.66992	1.35493e-17	3.24548e-16	8.77184	-0.0951089	0.00159652	-0.0819162	0.00416431
BRCA	SRSF7	apa_event_918	SRSF7	EZH2	-0.314197	1.32297e-26	-11.6665	6.8402e-30	4.36428e-28	-16.5779	-0.0951089	0.00159652	0.462137	1.10933e-65
BRCA	SRSF7	apa_event_918	SRSF7	F11R	-0.173294	7.37467e-09	-6.27115	4.96495e-10	5.37726e-09	-31.9905	-0.0951089	0.00159652	0.193067	1.0015e-11
BRCA	SRSF7	apa_event_918	SRSF7	FABP5	-0.242345	3.74229e-16	-7.98459	3.23408e-15	6.18951e-14	-46.8058	-0.0951089	0.00159652	0.0839664	0.00330968
BRCA	SRSF7	apa_event_918	SRSF7	FAF1	-0.207805	3.47064e-12	-7.55565	8.14799e-14	1.35386e-12	-6.53607	-0.0951089	0.00159652	0.299747	8.66745e-27
BRCA	SRSF7	apa_event_918	SRSF7	FAHD2A	-0.248381	6.48551e-17	-8.11688	1.15872e-15	2.31617e-14	-3.8149	-0.0951089	0.00159652	0.216209	2.1577e-14
BRCA	SRSF7	apa_event_918	SRSF7	FAM102A	0.241971	4.16567e-16	6.91392	7.58416e-12	1.01869e-10	37.8161	-0.0951089	0.00159652	-0.0911788	0.00141912
BRCA	SRSF7	apa_event_918	SRSF7	FAM110B	0.313386	1.80837e-26	11.2025	8.53982e-28	4.68178e-26	17.4413	-0.0951089	0.00159652	-0.0860837	0.00259746
BRCA	SRSF7	apa_event_918	SRSF7	FAM114A1	0.180526	1.66605e-09	6.59414	6.35441e-11	7.67062e-10	15.1879	-0.0951089	0.00159652	-0.219064	9.61444e-15
BRCA	SRSF7	apa_event_918	SRSF7	FAM114A2	0.408481	1.91982e-45	15.8477	1.41095e-51	3.54466e-49	7.43209	-0.0951089	0.00159652	-0.139345	1.00833e-06
BRCA	SRSF7	apa_event_918	SRSF7	FAM118B	-0.21147	1.41318e-12	-7.44644	1.80698e-13	2.89602e-12	-2.98745	-0.0951089	0.00159652	0.0777946	0.00651211
BRCA	SRSF7	apa_event_918	SRSF7	FAM120A	0.427027	6.19505e-50	14.1373	3.90182e-42	5.58711e-40	51.7349	-0.0951089	0.00159652	-0.0669879	0.0191839
BRCA	SRSF7	apa_event_918	SRSF7	FAM120AOS	0.312211	2.83776e-26	11.1607	1.30958e-27	7.08216e-26	27.3137	-0.0951089	0.00159652	-0.0840782	0.00326803
BRCA	SRSF7	apa_event_918	SRSF7	FAM120C	0.267729	1.70417e-19	8.67967	1.24981e-17	3.00318e-16	3.69362	-0.0951089	0.00159652	-0.0655509	0.0219294
BRCA	SRSF7	apa_event_918	SRSF7	FAM131C	-0.256088	6.4562e-18	-8.92317	1.62427e-18	4.22608e-17	-1.6819	-0.0951089	0.00159652	0.130528	4.69862e-06
BRCA	SRSF7	apa_event_918	SRSF7	FAM136A	-0.314076	1.38628e-26	-12.0876	7.48598e-32	5.48187e-30	-24.7093	-0.0951089	0.00159652	0.461551	1.68963e-65
BRCA	SRSF7	apa_event_918	SRSF7	FAM160B1	0.239475	8.46914e-16	8.02971	2.28272e-15	4.43407e-14	6.18572	-0.0951089	0.00159652	-0.109033	0.000134008
BRCA	SRSF7	apa_event_918	SRSF7	FAM169A	0.242655	3.4241e-16	7.96298	3.81919e-15	7.25782e-14	1.59091	-0.0951089	0.00159652	-0.0889102	0.00186439
BRCA	SRSF7	apa_event_918	SRSF7	FAM171A1	-0.297269	7.33525e-24	-10.6254	2.77974e-25	1.26166e-23	-27.0588	-0.0951089	0.00159652	0.1879	3.57298e-11
BRCA	SRSF7	apa_event_918	SRSF7	FAM173B	0.247266	8.999e-17	8.32351	2.26463e-16	4.84322e-15	6.68265	-0.0951089	0.00159652	-0.071114	0.012899
BRCA	SRSF7	apa_event_918	SRSF7	FAM174B	0.21179	1.30549e-12	6.71604	2.85579e-11	3.5907e-10	19.9438	-0.0951089	0.00159652	-0.152419	8.60427e-08
BRCA	SRSF7	apa_event_918	SRSF7	FAM189B	-0.207571	3.67342e-12	-7.98691	3.17678e-15	6.08439e-14	-16.2458	-0.0951089	0.00159652	0.207487	2.37867e-13
BRCA	SRSF7	apa_event_918	SRSF7	FAM198B	0.301988	1.31387e-24	11.0629	3.54213e-27	1.85519e-25	105.033	-0.0951089	0.00159652	-0.157586	3.06393e-08
BRCA	SRSF7	apa_event_918	SRSF7	FAM207A	-0.388115	7.93216e-41	-13.7221	5.8843e-40	7.35508e-38	-27.2958	-0.0951089	0.00159652	0.168142	3.3409e-09
BRCA	SRSF7	apa_event_918	SRSF7	FAM214A	0.371565	2.62e-37	13.5823	3.10624e-39	3.70922e-37	28.0679	-0.0951089	0.00159652	-0.102788	0.000319384
BRCA	SRSF7	apa_event_918	SRSF7	FAM219A	-0.173675	6.82894e-09	-6.73597	2.50271e-11	3.16772e-10	-7.02175	-0.0951089	0.00159652	0.115118	5.49538e-05
BRCA	SRSF7	apa_event_918	SRSF7	FAM219B	0.306008	2.9616e-25	10.5499	5.81662e-25	2.5757e-23	3.31145	-0.0951089	0.00159652	-0.0783185	0.00615895
BRCA	SRSF7	apa_event_918	SRSF7	FAM229A	-0.121609	5.3019e-05	-4.48978	7.80414e-06	4.58944e-05	-0.854244	-0.0951089	0.00159652	0.180292	2.17947e-10
BRCA	SRSF7	apa_event_918	SRSF7	FAM234B	0.191538	1.53528e-10	7.02373	3.58047e-12	4.988e-11	80.7546	-0.0951089	0.00159652	-0.0882427	0.00201794
BRCA	SRSF7	apa_event_918	SRSF7	FAM3A	-0.31123	4.12627e-26	-11.357	1.74237e-28	1.00451e-26	-14.5515	-0.0951089	0.00159652	0.0911917	0.00141689
BRCA	SRSF7	apa_event_918	SRSF7	FAM50A	-0.320277	1.2352e-27	-11.2111	7.82234e-28	4.30068e-26	-50.2385	-0.0951089	0.00159652	0.0608986	0.0332845
BRCA	SRSF7	apa_event_918	SRSF7	FAM57A	-0.198997	2.81094e-11	-7.41224	2.31411e-13	3.6671e-12	-7.78651	-0.0951089	0.00159652	0.163206	9.58635e-09
BRCA	SRSF7	apa_event_918	SRSF7	FAM72A	-0.217664	2.98093e-13	-8.11409	1.18426e-15	2.36506e-14	-0.972444	-0.0951089	0.00159652	0.360379	8.80953e-39
BRCA	SRSF7	apa_event_918	SRSF7	FAM72D	-0.255961	6.71007e-18	-9.48961	1.17149e-20	3.66796e-19	-1.0569	-0.0951089	0.00159652	0.284934	2.94007e-24
BRCA	SRSF7	apa_event_918	SRSF7	FAM83D	-0.241433	4.85674e-16	-8.72413	8.64176e-18	2.10701e-16	-22.1621	-0.0951089	0.00159652	0.310173	1.16373e-28
BRCA	SRSF7	apa_event_918	SRSF7	FAM89B	-0.368276	1.2405e-36	-13.4613	1.2991e-38	1.49092e-36	-38.0353	-0.0951089	0.00159652	0.09104	0.00144326
BRCA	SRSF7	apa_event_918	SRSF7	FAM8A1	0.29267	3.8017e-23	9.98754	1.24341e-22	4.58102e-21	20.2047	-0.0951089	0.00159652	-0.0606468	0.0340212
BRCA	SRSF7	apa_event_918	SRSF7	FAM96B	-0.403227	3.20033e-44	-14.4343	1.01182e-43	1.59705e-41	-72.8981	-0.0951089	0.00159652	0.190194	2.04041e-11
BRCA	SRSF7	apa_event_918	SRSF7	FAM98A	-0.197274	4.18588e-11	-7.21325	9.566e-13	1.41926e-11	-8.75173	-0.0951089	0.00159652	0.188119	3.38816e-11
BRCA	SRSF7	apa_event_918	SRSF7	FANCA	-0.303386	7.84634e-25	-11.5504	2.32228e-29	1.4265e-27	-4.18494	-0.0951089	0.00159652	0.28754	1.08161e-24
BRCA	SRSF7	apa_event_918	SRSF7	FANCB	-0.144484	1.51226e-06	-5.09347	4.06987e-07	2.95346e-06	-0.812973	-0.0951089	0.00159652	0.238825	2.60958e-17
BRCA	SRSF7	apa_event_918	SRSF7	FANCE	-0.278375	5.2299e-21	-9.52282	8.70339e-21	2.75452e-19	-6.7357	-0.0951089	0.00159652	0.354298	1.87151e-37
BRCA	SRSF7	apa_event_918	SRSF7	FANCG	-0.17931	2.14856e-09	-6.7981	1.65473e-11	2.13833e-10	-7.19454	-0.0951089	0.00159652	0.363182	2.10571e-39
BRCA	SRSF7	apa_event_918	SRSF7	FANCI	-0.120523	6.18789e-05	-4.80054	1.77824e-06	1.16598e-05	-6.99893	-0.0951089	0.00159652	0.306733	4.91964e-28
BRCA	SRSF7	apa_event_918	SRSF7	FARSA	-0.163172	5.33774e-08	-5.64589	2.04234e-08	1.79063e-07	-19.892	-0.0951089	0.00159652	0.180949	1.86997e-10
BRCA	SRSF7	apa_event_918	SRSF7	FARSB	-0.163797	4.73941e-08	-6.35295	2.97572e-10	3.31286e-09	-11.6135	-0.0951089	0.00159652	0.383079	5.37176e-44
BRCA	SRSF7	apa_event_918	SRSF7	FASTK	-0.330222	2.26596e-29	-11.8218	1.31236e-30	8.80897e-29	-32.6992	-0.0951089	0.00159652	0.104163	0.000264874
BRCA	SRSF7	apa_event_918	SRSF7	FAU	-0.34277	1.17685e-31	-11.8801	7.03762e-31	4.81516e-29	-305.734	-0.0951089	0.00159652	0.106117	0.000202208
BRCA	SRSF7	apa_event_918	SRSF7	FBL	-0.236623	1.88703e-15	-8.39892	1.23709e-16	2.71178e-15	-156.236	-0.0951089	0.00159652	0.195499	5.43486e-12
BRCA	SRSF7	apa_event_918	SRSF7	FBLIM1	-0.226477	2.99896e-14	-7.95845	3.95465e-15	7.50405e-14	-22.095	-0.0951089	0.00159652	0.0954844	0.000831521
BRCA	SRSF7	apa_event_918	SRSF7	FBN1	0.166385	2.88488e-08	6.26275	5.23144e-10	5.64984e-09	37.8126	-0.0951089	0.00159652	-0.310968	8.31545e-29
BRCA	SRSF7	apa_event_918	SRSF7	FBRSL1	-0.211651	1.35131e-12	-8.21614	5.31284e-16	1.09705e-14	-6.22851	-0.0951089	0.00159652	0.328857	3.29314e-32
BRCA	SRSF7	apa_event_918	SRSF7	FBXL16	0.185482	5.79928e-10	5.71517	1.37635e-08	1.23551e-07	15.3484	-0.0951089	0.00159652	-0.131847	3.7555e-06
BRCA	SRSF7	apa_event_918	SRSF7	FBXL17	0.462462	2.47555e-59	16.377	1.21347e-54	3.62796e-52	8.8467	-0.0951089	0.00159652	-0.172767	1.20929e-09
BRCA	SRSF7	apa_event_918	SRSF7	FBXL19	-0.157231	1.6138e-07	-5.89688	4.79016e-09	4.57326e-08	-6.89803	-0.0951089	0.00159652	0.203954	6.10364e-13
BRCA	SRSF7	apa_event_918	SRSF7	FBXL5	0.521116	1.5347e-77	19.3331	7.45464e-73	5.88283e-70	60.7721	-0.0951089	0.00159652	-0.157902	2.87299e-08
BRCA	SRSF7	apa_event_918	SRSF7	FBXL6	-0.336026	2.04961e-30	-12.0348	1.3284e-31	9.561e-30	-21.7638	-0.0951089	0.00159652	0.22982	4.12785e-16
BRCA	SRSF7	apa_event_918	SRSF7	FBXL7	0.275837	1.21711e-20	9.69279	1.87671e-21	6.27912e-20	20.7702	-0.0951089	0.00159652	-0.126672	8.93496e-06
BRCA	SRSF7	apa_event_918	SRSF7	FCHO1	-0.242208	3.89216e-16	-8.71673	9.19057e-18	2.23537e-16	-3.24268	-0.0951089	0.00159652	0.157997	2.81818e-08
BRCA	SRSF7	apa_event_918	SRSF7	FCHO2	0.398468	3.919e-43	13.0145	2.35689e-36	2.33713e-34	11.9551	-0.0951089	0.00159652	-0.0671574	0.0188808
BRCA	SRSF7	apa_event_918	SRSF7	FDPS	-0.313453	1.76204e-26	-10.9954	7.00938e-27	3.59104e-25	-45.2377	-0.0951089	0.00159652	0.179632	2.54035e-10
BRCA	SRSF7	apa_event_918	SRSF7	FDX2	-0.300051	2.67173e-24	-10.6013	3.5212e-25	1.58571e-23	-3.78933	-0.0951089	0.00159652	0.0745854	0.00910049
BRCA	SRSF7	apa_event_918	SRSF7	FEM1C	0.328364	4.83655e-29	11.7367	3.24973e-30	2.12152e-28	14.0232	-0.0951089	0.00159652	-0.0720213	0.0117906
BRCA	SRSF7	apa_event_918	SRSF7	FER	0.289596	1.12276e-22	9.40108	2.57529e-20	7.83363e-19	2.79852	-0.0951089	0.00159652	-0.0712208	0.012764
BRCA	SRSF7	apa_event_918	SRSF7	FERMT1	-0.260179	1.83729e-18	-9.75974	1.01912e-21	3.48487e-20	-7.05234	-0.0951089	0.00159652	0.136314	1.73042e-06
BRCA	SRSF7	apa_event_918	SRSF7	FGD2	-0.209235	2.44883e-12	-7.94425	4.41002e-15	8.32913e-14	-1.77414	-0.0951089	0.00159652	0.0901504	0.00160719
BRCA	SRSF7	apa_event_918	SRSF7	FH	-0.164465	4.17258e-08	-5.61638	2.41308e-08	2.09454e-07	-32.3985	-0.0951089	0.00159652	0.225143	1.65524e-15
BRCA	SRSF7	apa_event_918	SRSF7	FIBP	-0.192423	1.25949e-10	-6.78274	1.8335e-11	2.35719e-10	-15.3952	-0.0951089	0.00159652	0.0904473	0.00155067
BRCA	SRSF7	apa_event_918	SRSF7	FITM2	0.323466	3.48271e-28	12.1612	3.35967e-32	2.52035e-30	13.1832	-0.0951089	0.00159652	-0.17168	1.53937e-09
BRCA	SRSF7	apa_event_918	SRSF7	FKBP1A	-0.288194	1.83202e-22	-10.4865	1.07829e-24	4.67663e-23	-102.011	-0.0951089	0.00159652	0.0633623	0.0267653
BRCA	SRSF7	apa_event_918	SRSF7	FKBP1C	-0.2596	2.1982e-18	-9.25869	9.02434e-20	2.62014e-18	-0.506554	-0.0951089	0.00159652	0.130517	4.7075e-06
BRCA	SRSF7	apa_event_918	SRSF7	FKRP	-0.129186	1.74059e-05	-4.56743	5.43774e-06	3.28636e-05	-1.23077	-0.0951089	0.00159652	0.148969	1.68223e-07
BRCA	SRSF7	apa_event_918	SRSF7	FLAD1	-0.315213	8.93692e-27	-11.0905	2.67577e-27	1.4142e-25	-29.3459	-0.0951089	0.00159652	0.255549	1.13439e-19
BRCA	SRSF7	apa_event_918	SRSF7	FLNB	0.328775	4.09173e-29	12.2144	1.87721e-32	1.43299e-30	136.011	-0.0951089	0.00159652	-0.12198	1.9054e-05
BRCA	SRSF7	apa_event_918	SRSF7	FLVCR2	-0.310274	5.93701e-26	-11.5214	3.14502e-29	1.9138e-27	-3.17273	-0.0951089	0.00159652	0.082676	0.00382664
BRCA	SRSF7	apa_event_918	SRSF7	FMNL1	-0.251028	2.96288e-17	-9.25694	9.16324e-20	2.65894e-18	-8.06195	-0.0951089	0.00159652	0.13048	4.73729e-06
BRCA	SRSF7	apa_event_918	SRSF7	FMNL2	-0.233006	5.13517e-15	-7.32184	4.42811e-13	6.80976e-12	-11.2065	-0.0951089	0.00159652	0.0844008	0.00315049
BRCA	SRSF7	apa_event_918	SRSF7	FMO5	0.168282	1.99463e-08	5.67127	1.76828e-08	1.5638e-07	9.38839	-0.0951089	0.00159652	-0.0708021	0.0133008
BRCA	SRSF7	apa_event_918	SRSF7	FNDC3A	0.281742	1.68247e-21	8.62605	1.9461e-17	4.59496e-16	12.3488	-0.0951089	0.00159652	-0.106681	0.000186877
BRCA	SRSF7	apa_event_918	SRSF7	FNIP1	0.45627	1.30892e-57	17.5257	1.64913e-61	7.19089e-59	18.0736	-0.0951089	0.00159652	-0.178804	3.07662e-10
BRCA	SRSF7	apa_event_918	SRSF7	FNIP2	0.164152	4.42975e-08	6.15967	9.88095e-10	1.03078e-08	3.94444	-0.0951089	0.00159652	-0.0823305	0.00397698
BRCA	SRSF7	apa_event_918	SRSF7	FOSL1	-0.237237	1.58978e-15	-7.96935	3.6368e-15	6.92564e-14	-13.9764	-0.0951089	0.00159652	0.139473	9.85401e-07
BRCA	SRSF7	apa_event_918	SRSF7	FOXA1	0.473312	1.93679e-62	15.7761	3.62552e-51	8.89679e-49	229.658	-0.0951089	0.00159652	-0.116572	4.41207e-05
BRCA	SRSF7	apa_event_918	SRSF7	FOXC1	-0.28091	2.22943e-21	-10.4625	1.36022e-24	5.85316e-23	-49.0481	-0.0951089	0.00159652	0.210726	9.87604e-14
BRCA	SRSF7	apa_event_918	SRSF7	FOXK2	-0.167656	2.25396e-08	-6.65431	4.28885e-11	5.28228e-10	-8.10286	-0.0951089	0.00159652	0.208541	1.78968e-13
BRCA	SRSF7	apa_event_918	SRSF7	FOXM1	-0.252064	2.1744e-17	-9.30138	6.2068e-20	1.82746e-18	-31.0478	-0.0951089	0.00159652	0.338939	3.14177e-34
BRCA	SRSF7	apa_event_918	SRSF7	FOXP1	0.301741	1.43913e-24	10.8138	4.32193e-26	2.08612e-24	12.5422	-0.0951089	0.00159652	-0.116026	4.79251e-05
BRCA	SRSF7	apa_event_918	SRSF7	FOXP4	-0.158759	1.21886e-07	-6.10538	1.37599e-09	1.40941e-08	-25.839	-0.0951089	0.00159652	0.169796	2.33031e-09
BRCA	SRSF7	apa_event_918	SRSF7	FOXRED1	-0.208174	3.17235e-12	-7.32471	4.33823e-13	6.67785e-12	-5.2948	-0.0951089	0.00159652	0.114084	6.41425e-05
BRCA	SRSF7	apa_event_918	SRSF7	FRAT2	-0.188601	2.94107e-10	-6.71731	2.83205e-11	3.56232e-10	-8.98632	-0.0951089	0.00159652	0.28725	1.20972e-24
BRCA	SRSF7	apa_event_918	SRSF7	FRMD8	-0.250139	3.8589e-17	-9.29725	6.43654e-20	1.89255e-18	-16.3647	-0.0951089	0.00159652	0.164144	7.86486e-09
BRCA	SRSF7	apa_event_918	SRSF7	FRY	0.370045	5.38708e-37	13.5702	3.58587e-39	4.26518e-37	6.67282	-0.0951089	0.00159652	-0.202961	7.93042e-13
BRCA	SRSF7	apa_event_918	SRSF7	FSCN1	-0.293902	2.45381e-23	-10.4425	1.65205e-24	7.06239e-23	-98.3625	-0.0951089	0.00159652	0.0957892	0.000799988
BRCA	SRSF7	apa_event_918	SRSF7	FSTL4	0.150557	5.32904e-07	5.04882	5.12121e-07	3.65958e-06	1.92227	-0.0951089	0.00159652	-0.0642672	0.0246644
BRCA	SRSF7	apa_event_918	SRSF7	FTCD	-0.16127	7.64027e-08	-4.80087	1.77535e-06	1.16422e-05	-0.841369	-0.0951089	0.00159652	0.061122	0.032642
BRCA	SRSF7	apa_event_918	SRSF7	FTSJ1	-0.21853	2.38926e-13	-7.72724	2.28359e-14	4.01541e-13	-13.2454	-0.0951089	0.00159652	0.14974	1.44988e-07
BRCA	SRSF7	apa_event_918	SRSF7	FTSJ3	-0.151358	4.63009e-07	-5.36213	9.8299e-08	7.82354e-07	-15.9736	-0.0951089	0.00159652	0.0590441	0.0390462
BRCA	SRSF7	apa_event_918	SRSF7	FUCA1	0.255302	8.19711e-18	9.0553	5.26059e-19	1.42913e-17	39.5851	-0.0951089	0.00159652	-0.137178	1.48518e-06
BRCA	SRSF7	apa_event_918	SRSF7	FUOM	-0.408758	1.65327e-45	-13.7435	4.55229e-40	5.73051e-38	-12.5817	-0.0951089	0.00159652	0.0873647	0.0022376
BRCA	SRSF7	apa_event_918	SRSF7	FUT11	0.159353	1.09215e-07	5.99554	2.66756e-09	2.63301e-08	3.01587	-0.0951089	0.00159652	-0.180993	1.8508e-10
BRCA	SRSF7	apa_event_918	SRSF7	FUT8	0.320956	9.44367e-28	11.485	4.60351e-29	2.76785e-27	29.4274	-0.0951089	0.00159652	-0.145616	3.18143e-07
BRCA	SRSF7	apa_event_918	SRSF7	FXN	-0.175401	4.81097e-09	-6.79943	1.64007e-11	2.12032e-10	-2.98714	-0.0951089	0.00159652	0.297725	1.95933e-26
BRCA	SRSF7	apa_event_918	SRSF7	FXYD2	-0.190882	1.77672e-10	-4.96094	8.00747e-07	5.55087e-06	-0.0926574	-0.0951089	0.00159652	0.120464	2.42e-05
BRCA	SRSF7	apa_event_918	SRSF7	FYCO1	0.348135	1.15169e-32	10.8307	3.65133e-26	1.77223e-24	14.8948	-0.0951089	0.00159652	-0.285017	2.84891e-24
BRCA	SRSF7	apa_event_918	SRSF7	G6PC3	0.172434	8.76646e-09	5.36676	9.58671e-08	7.64201e-07	17.0456	-0.0951089	0.00159652	-0.113277	7.23035e-05
BRCA	SRSF7	apa_event_918	SRSF7	GAB1	0.347465	1.54363e-32	11.8932	6.11478e-31	4.20186e-29	8.52991	-0.0951089	0.00159652	-0.0708822	0.0131965
BRCA	SRSF7	apa_event_918	SRSF7	GAL	-0.181863	1.25679e-09	-6.52343	1.00452e-10	1.18416e-09	-19.7933	-0.0951089	0.00159652	0.153585	6.83582e-08
BRCA	SRSF7	apa_event_918	SRSF7	GALK1	-0.362768	1.61108e-35	-12.6633	1.28187e-34	1.13332e-32	-16.6637	-0.0951089	0.00159652	0.110002	0.000116626
BRCA	SRSF7	apa_event_918	SRSF7	GALNT10	0.302334	1.15712e-24	10.5475	5.95698e-25	2.63571e-23	23.6895	-0.0951089	0.00159652	-0.175646	6.33341e-10
BRCA	SRSF7	apa_event_918	SRSF7	GALNT14	-0.1701	1.39518e-08	-6.47123	1.40457e-10	1.62709e-09	-6.10433	-0.0951089	0.00159652	0.14122	7.17916e-07
BRCA	SRSF7	apa_event_918	SRSF7	GALNT18	-0.244626	1.94061e-16	-8.48058	6.39375e-17	1.43959e-15	-7.97382	-0.0951089	0.00159652	0.0830355	0.00367572
BRCA	SRSF7	apa_event_918	SRSF7	GALNT4	0.242286	3.80579e-16	9.74482	1.16795e-21	3.97448e-20	0.363788	-0.0951089	0.00159652	-0.148796	1.73892e-07
BRCA	SRSF7	apa_event_918	SRSF7	GALNT7	0.246003	1.30111e-16	8.56825	3.1284e-17	7.24888e-16	42.9264	-0.0951089	0.00159652	-0.110967	0.000101431
BRCA	SRSF7	apa_event_918	SRSF7	GALT	-0.225023	4.40963e-14	-7.11712	1.87571e-12	2.6954e-11	-3.74287	-0.0951089	0.00159652	0.183819	9.51603e-11
BRCA	SRSF7	apa_event_918	SRSF7	GAPDH	-0.320463	1.14782e-27	-11.7694	2.29512e-30	1.51439e-28	-1841.91	-0.0951089	0.00159652	0.199425	1.99292e-12
BRCA	SRSF7	apa_event_918	SRSF7	GAR1	-0.234541	3.36419e-15	-8.49807	5.54691e-17	1.25611e-15	-12.6707	-0.0951089	0.00159652	0.37536	3.55058e-42
BRCA	SRSF7	apa_event_918	SRSF7	GARS	-0.315903	6.84048e-27	-11.9367	3.82833e-31	2.66817e-29	-56.7621	-0.0951089	0.00159652	0.128997	6.07821e-06
BRCA	SRSF7	apa_event_918	SRSF7	GART	-0.165567	3.37756e-08	-6.13073	1.17923e-09	1.21817e-08	-8.85116	-0.0951089	0.00159652	0.30464	1.17127e-27
BRCA	SRSF7	apa_event_918	SRSF7	GAS2L3	-0.147207	9.52237e-07	-5.4273	6.89619e-08	5.61215e-07	-1.92026	-0.0951089	0.00159652	0.292381	1.64016e-25
BRCA	SRSF7	apa_event_918	SRSF7	GATA3	0.440953	1.70049e-53	14.8272	7.43769e-46	1.33532e-43	608.037	-0.0951089	0.00159652	-0.107505	0.000166458
BRCA	SRSF7	apa_event_918	SRSF7	GATA6	-0.193201	1.05744e-10	-6.77142	1.97727e-11	2.53243e-10	-4.32824	-0.0951089	0.00159652	0.111336	9.61419e-05
BRCA	SRSF7	apa_event_918	SRSF7	GATAD2A	-0.242635	3.44401e-16	-9.31735	5.39434e-20	1.59653e-18	-12.5121	-0.0951089	0.00159652	0.285019	2.84657e-24
BRCA	SRSF7	apa_event_918	SRSF7	GBF1	0.283196	1.02579e-21	9.17667	1.84468e-19	5.21412e-18	14.9332	-0.0951089	0.00159652	-0.189785	2.25588e-11
BRCA	SRSF7	apa_event_918	SRSF7	GCLC	0.166822	2.65051e-08	6.83929	1.25545e-11	1.64485e-10	6.73145	-0.0951089	0.00159652	-0.080905	0.00465551
BRCA	SRSF7	apa_event_918	SRSF7	GCNA	-0.137237	4.97075e-06	-4.59553	4.7646e-06	2.90809e-05	-0.268533	-0.0951089	0.00159652	0.14253	5.64734e-07
BRCA	SRSF7	apa_event_918	SRSF7	GCNT2	-0.223402	6.75816e-14	-7.67582	3.35205e-14	5.79489e-13	-7.5167	-0.0951089	0.00159652	0.161913	1.25702e-08
BRCA	SRSF7	apa_event_918	SRSF7	GCSH	-0.243188	2.93858e-16	-8.5145	4.85259e-17	1.10485e-15	-3.67637	-0.0951089	0.00159652	0.153976	6.32566e-08
BRCA	SRSF7	apa_event_918	SRSF7	GDE1	0.3393	5.16514e-31	11.6892	5.37767e-30	3.45673e-28	35.325	-0.0951089	0.00159652	-0.0760167	0.00785006
BRCA	SRSF7	apa_event_918	SRSF7	GDI2	-0.187866	3.45482e-10	-6.63293	4.93339e-11	6.03298e-10	-74.8215	-0.0951089	0.00159652	0.165226	6.25163e-09
BRCA	SRSF7	apa_event_918	SRSF7	GEMIN6	-0.156067	1.99508e-07	-5.65251	1.96713e-08	1.72859e-07	-2.48094	-0.0951089	0.00159652	0.333989	3.15281e-33
BRCA	SRSF7	apa_event_918	SRSF7	GEMIN7	-0.218206	2.59602e-13	-7.65677	3.86189e-14	6.63447e-13	-8.09893	-0.0951089	0.00159652	0.182187	1.39932e-10
BRCA	SRSF7	apa_event_918	SRSF7	GEN1	-0.116895	0.000102703	-4.64314	3.80285e-06	2.36013e-05	-1.51666	-0.0951089	0.00159652	0.367855	1.87648e-40
BRCA	SRSF7	apa_event_918	SRSF7	GET4	-0.189644	2.33759e-10	-7.26553	6.61068e-13	9.97875e-12	-0.822148	-0.0951089	0.00159652	0.107261	0.000172276
BRCA	SRSF7	apa_event_918	SRSF7	GFI1	-0.201508	1.56326e-11	-8.15903	8.32929e-16	1.68801e-14	-1.58341	-0.0951089	0.00159652	0.161827	1.27983e-08
BRCA	SRSF7	apa_event_918	SRSF7	GFOD2	-0.116398	0.000109966	-4.59925	4.68188e-06	2.86133e-05	-1.78598	-0.0951089	0.00159652	0.0574872	0.0445167
BRCA	SRSF7	apa_event_918	SRSF7	GGA1	-0.154658	2.57308e-07	-5.64614	2.03948e-08	1.78828e-07	-4.14379	-0.0951089	0.00159652	0.125775	1.03481e-05
BRCA	SRSF7	apa_event_918	SRSF7	GGCT	-0.20999	2.03515e-12	-7.38896	2.73681e-13	4.30345e-12	-79.1784	-0.0951089	0.00159652	0.169354	2.5669e-09
BRCA	SRSF7	apa_event_918	SRSF7	GGH	-0.151585	4.44793e-07	-6.6021	6.03346e-11	7.3026e-10	-23.2906	-0.0951089	0.00159652	0.224168	2.20232e-15
BRCA	SRSF7	apa_event_918	SRSF7	GHDC	0.190482	1.94184e-10	6.49239	1.22642e-10	1.43082e-09	10.8053	-0.0951089	0.00159652	-0.190901	1.71418e-11
BRCA	SRSF7	apa_event_918	SRSF7	GIGYF2	0.474801	7.11104e-63	17.0183	1.92975e-58	7.12455e-56	11.8937	-0.0951089	0.00159652	-0.0650789	0.0229027
BRCA	SRSF7	apa_event_918	SRSF7	GINS1	-0.219603	1.81363e-13	-7.77184	1.63403e-14	2.91574e-13	-8.88785	-0.0951089	0.00159652	0.374715	5.01239e-42
BRCA	SRSF7	apa_event_918	SRSF7	GINS2	-0.131289	1.26336e-05	-5.11491	3.64228e-07	2.66285e-06	-9.03035	-0.0951089	0.00159652	0.221456	4.84112e-15
BRCA	SRSF7	apa_event_918	SRSF7	GINS3	-0.218017	2.72435e-13	-8.39818	1.24449e-16	2.72735e-15	-2.44038	-0.0951089	0.00159652	0.292171	1.78163e-25
BRCA	SRSF7	apa_event_918	SRSF7	GIPC1	-0.342959	1.08495e-31	-12.3607	3.75158e-33	3.00388e-31	-49.5833	-0.0951089	0.00159652	0.145444	3.28598e-07
BRCA	SRSF7	apa_event_918	SRSF7	GIT1	-0.131678	1.19012e-05	-4.59653	4.74236e-06	2.89552e-05	-15.6708	-0.0951089	0.00159652	0.159448	2.09437e-08
BRCA	SRSF7	apa_event_918	SRSF7	GIT2	0.229992	1.1674e-14	6.7902	1.74446e-11	2.24834e-10	1.75783	-0.0951089	0.00159652	-0.0897996	0.00167642
BRCA	SRSF7	apa_event_918	SRSF7	GLI4	-0.214416	6.7813e-13	-7.61425	5.29191e-14	8.96448e-13	-9.34641	-0.0951089	0.00159652	0.113635	6.85718e-05
BRCA	SRSF7	apa_event_918	SRSF7	GLMP	-0.17401	6.38159e-09	-6.40971	2.07872e-10	2.35878e-09	-13.3599	-0.0951089	0.00159652	0.059392	0.037905
BRCA	SRSF7	apa_event_918	SRSF7	GLRB	0.161503	7.31304e-08	5.35507	1.02122e-07	8.10817e-07	9.43109	-0.0951089	0.00159652	-0.143952	4.34135e-07
BRCA	SRSF7	apa_event_918	SRSF7	GLRX2	-0.303299	8.10349e-25	-10.4708	1.25596e-24	5.4189e-23	-11.7621	-0.0951089	0.00159652	0.167469	3.8646e-09
BRCA	SRSF7	apa_event_918	SRSF7	GLRX3	-0.275187	1.50859e-20	-9.56863	5.76863e-21	1.85331e-19	-9.65604	-0.0951089	0.00159652	0.281838	9.51726e-24
BRCA	SRSF7	apa_event_918	SRSF7	GLS	-0.14034	3.00804e-06	-5.86412	5.8068e-09	5.4827e-08	-12.6472	-0.0951089	0.00159652	0.0610857	0.0327455
BRCA	SRSF7	apa_event_918	SRSF7	GLT1D1	-0.17074	1.22899e-08	-5.171	2.71914e-07	2.02671e-06	-0.310298	-0.0951089	0.00159652	0.130093	5.05695e-06
BRCA	SRSF7	apa_event_918	SRSF7	GLT8D1	0.308271	1.26698e-25	11.2811	3.81131e-28	2.14365e-26	13.9937	-0.0951089	0.00159652	-0.0606607	0.0339803
BRCA	SRSF7	apa_event_918	SRSF7	GLUD1	0.417053	1.7482e-47	15.9764	2.57163e-52	6.73905e-50	125.659	-0.0951089	0.00159652	-0.0837484	0.00339229
BRCA	SRSF7	apa_event_918	SRSF7	GLUL	0.289638	1.10644e-22	10.352	3.94891e-24	1.63887e-22	300.608	-0.0951089	0.00159652	-0.186751	4.71823e-11
BRCA	SRSF7	apa_event_918	SRSF7	GMIP	-0.262234	9.69332e-19	-9.97359	1.41593e-22	5.1929e-21	-9.81472	-0.0951089	0.00159652	0.0890985	0.00182304
BRCA	SRSF7	apa_event_918	SRSF7	GMNN	-0.248246	6.74837e-17	-8.72161	8.82495e-18	2.14988e-16	-13.4562	-0.0951089	0.00159652	0.490928	4.07776e-75
BRCA	SRSF7	apa_event_918	SRSF7	GMPPA	-0.273427	2.692e-20	-9.25021	9.71879e-20	2.81394e-18	-10.8327	-0.0951089	0.00159652	0.066556	0.0199756
BRCA	SRSF7	apa_event_918	SRSF7	GMPS	-0.12199	5.02044e-05	-4.65338	3.62178e-06	2.25583e-05	-8.27341	-0.0951089	0.00159652	0.314554	1.80454e-29
BRCA	SRSF7	apa_event_918	SRSF7	GNAS	-0.198124	3.44027e-11	-6.86844	1.03168e-11	1.36484e-10	-158.227	-0.0951089	0.00159652	0.09212	0.00126496
BRCA	SRSF7	apa_event_918	SRSF7	GNB1L	-0.235572	2.52832e-15	-8.4061	1.16765e-16	2.56559e-15	-1.39431	-0.0951089	0.00159652	0.187437	3.99794e-11
BRCA	SRSF7	apa_event_918	SRSF7	GNB2	-0.189179	2.58964e-10	-7.18382	1.17659e-12	1.72858e-11	-88.7498	-0.0951089	0.00159652	0.0638192	0.025686
BRCA	SRSF7	apa_event_918	SRSF7	GNB3	-0.143817	1.69128e-06	-5.04739	5.15883e-07	3.68466e-06	-0.935944	-0.0951089	0.00159652	0.094555	0.000934951
BRCA	SRSF7	apa_event_918	SRSF7	GNB4	-0.123073	4.29643e-05	-4.59909	4.68543e-06	2.86334e-05	-8.4725	-0.0951089	0.00159652	0.157075	3.39866e-08
BRCA	SRSF7	apa_event_918	SRSF7	GNG10	0.21128	1.48111e-12	7.68606	3.10582e-14	5.38747e-13	4.87193	-0.0951089	0.00159652	-0.0769078	0.00715149
BRCA	SRSF7	apa_event_918	SRSF7	GNG12	0.239103	9.40831e-16	8.21602	5.31821e-16	1.09812e-14	37.5603	-0.0951089	0.00159652	-0.169751	2.35333e-09
BRCA	SRSF7	apa_event_918	SRSF7	GNG5	-0.30992	6.79177e-26	-11.4948	4.15369e-29	2.50554e-27	-120.662	-0.0951089	0.00159652	0.20133	1.21572e-12
BRCA	SRSF7	apa_event_918	SRSF7	GNL1	-0.210708	1.70574e-12	-6.62043	5.35363e-11	6.51967e-10	-6.29988	-0.0951089	0.00159652	0.173586	1.00716e-09
BRCA	SRSF7	apa_event_918	SRSF7	GNL2	-0.291288	6.19526e-23	-10.5789	4.38304e-25	1.95944e-23	-17.6681	-0.0951089	0.00159652	0.318098	3.9036e-30
BRCA	SRSF7	apa_event_918	SRSF7	GNS	0.304697	4.82698e-25	11.6907	5.29107e-30	3.4028e-28	67.7175	-0.0951089	0.00159652	-0.298035	1.72988e-26
BRCA	SRSF7	apa_event_918	SRSF7	GOLGA2	0.221182	1.20578e-13	6.92924	6.83427e-12	9.22626e-11	13.1691	-0.0951089	0.00159652	-0.10704	0.000177726
BRCA	SRSF7	apa_event_918	SRSF7	GOLGA4	0.186011	5.17273e-10	6.83663	1.27817e-11	1.67314e-10	15.8635	-0.0951089	0.00159652	-0.0688131	0.0161327
BRCA	SRSF7	apa_event_918	SRSF7	GOLGA5	0.171439	1.06943e-08	5.73806	1.20698e-08	1.09193e-07	14.5229	-0.0951089	0.00159652	-0.0684559	0.0166939
BRCA	SRSF7	apa_event_918	SRSF7	GOLGB1	0.448332	1.88409e-55	16.1353	3.1049e-53	8.57039e-51	44.8054	-0.0951089	0.00159652	-0.149817	1.42855e-07
BRCA	SRSF7	apa_event_918	SRSF7	GOLPH3L	0.261349	1.27749e-18	8.29339	2.87947e-16	6.0976e-15	39.6377	-0.0951089	0.00159652	-0.0721486	0.011642
BRCA	SRSF7	apa_event_918	SRSF7	GOT2	0.158836	1.20163e-07	4.79233	1.8512e-06	1.21035e-05	27.9851	-0.0951089	0.00159652	-0.0579577	0.0427993
BRCA	SRSF7	apa_event_918	SRSF7	GPAA1	-0.194452	7.97155e-11	-6.93993	6.35487e-12	8.60943e-11	-54.4935	-0.0951089	0.00159652	0.0868418	0.0023786
BRCA	SRSF7	apa_event_918	SRSF7	GPATCH3	-0.195826	5.83235e-11	-6.46045	1.50482e-10	1.73691e-09	-4.35117	-0.0951089	0.00159652	0.155138	5.01883e-08
BRCA	SRSF7	apa_event_918	SRSF7	GPATCH4	-0.139993	3.18346e-06	-5.23553	1.9357e-07	1.47512e-06	-7.8985	-0.0951089	0.00159652	0.207049	2.67558e-13
BRCA	SRSF7	apa_event_918	SRSF7	GPD2	0.226884	2.69046e-14	7.54769	8.63763e-14	1.43145e-12	19.1097	-0.0951089	0.00159652	-0.0691836	0.0155683
BRCA	SRSF7	apa_event_918	SRSF7	GPI	-0.319757	1.516e-27	-11.3895	1.24359e-28	7.24636e-27	-73.6852	-0.0951089	0.00159652	0.0599457	0.036147
BRCA	SRSF7	apa_event_918	SRSF7	GPN1	-0.181012	1.50419e-09	-7.10708	2.01152e-12	2.88091e-11	-9.68029	-0.0951089	0.00159652	0.369842	6.63198e-41
BRCA	SRSF7	apa_event_918	SRSF7	GPR107	0.312494	2.54558e-26	9.93514	2.02448e-22	7.33191e-21	19.3963	-0.0951089	0.00159652	-0.125921	1.0105e-05
BRCA	SRSF7	apa_event_918	SRSF7	GPR135	0.170693	1.24057e-08	5.60577	2.56171e-08	2.21556e-07	0.661694	-0.0951089	0.00159652	-0.0706239	0.0135353
BRCA	SRSF7	apa_event_918	SRSF7	GPR156	-0.188244	3.18056e-10	-6.4981	1.18232e-10	1.382e-09	-0.992835	-0.0951089	0.00159652	0.275941	8.56006e-23
BRCA	SRSF7	apa_event_918	SRSF7	GPR160	0.293875	2.47747e-23	9.54193	7.33256e-21	2.33515e-19	24.5584	-0.0951089	0.00159652	-0.0927893	0.00116491
BRCA	SRSF7	apa_event_918	SRSF7	GPR183	-0.187824	3.4869e-10	-6.43873	1.72851e-10	1.98062e-09	-14.5557	-0.0951089	0.00159652	0.141904	6.33581e-07
BRCA	SRSF7	apa_event_918	SRSF7	GPR35	-0.150494	5.3884e-07	-5.73531	1.22624e-08	1.10833e-07	-0.562818	-0.0951089	0.00159652	0.210559	1.03364e-13
BRCA	SRSF7	apa_event_918	SRSF7	GPR89B	-0.108288	0.000322674	-4.88382	1.17859e-06	7.95467e-06	-0.692537	-0.0951089	0.00159652	0.201889	1.0505e-12
BRCA	SRSF7	apa_event_918	SRSF7	GPRC5A	0.19867	3.03235e-11	6.76981	1.99868e-11	2.5585e-10	83.4198	-0.0951089	0.00159652	-0.0849641	0.00295446
BRCA	SRSF7	apa_event_918	SRSF7	GPS1	-0.273668	2.48764e-20	-9.76305	9.88711e-22	3.38459e-20	-25.2389	-0.0951089	0.00159652	0.108563	0.000143291
BRCA	SRSF7	apa_event_918	SRSF7	GPS2	-0.142839	1.99137e-06	-4.74458	2.33597e-06	1.5021e-05	-0.843467	-0.0951089	0.00159652	0.270447	6.31405e-22
BRCA	SRSF7	apa_event_918	SRSF7	GPSM1	-0.139305	3.56117e-06	-5.0396	5.36895e-07	3.82447e-06	-3.64314	-0.0951089	0.00159652	0.188283	3.2556e-11
BRCA	SRSF7	apa_event_918	SRSF7	GPSM2	-0.187978	3.37131e-10	-7.08659	2.31905e-12	3.29884e-11	-5.37047	-0.0951089	0.00159652	0.256622	7.89263e-20
BRCA	SRSF7	apa_event_918	SRSF7	GPT2	-0.255285	8.23961e-18	-7.91006	5.72904e-15	1.06988e-13	-17.8042	-0.0951089	0.00159652	0.102278	0.000342185
BRCA	SRSF7	apa_event_918	SRSF7	GREB1L	0.22575	3.63819e-14	8.96648	1.1242e-18	2.96675e-17	6.25807	-0.0951089	0.00159652	-0.0824981	0.00390341
BRCA	SRSF7	apa_event_918	SRSF7	GRIK3	0.227369	2.36362e-14	7.52799	9.97901e-14	1.64296e-12	8.52746	-0.0951089	0.00159652	-0.0851035	0.00290769
BRCA	SRSF7	apa_event_918	SRSF7	GRK3	0.21577	4.82192e-13	5.51798	4.1844e-08	3.51221e-07	6.19067	-0.0951089	0.00159652	-0.106783	0.00018423
BRCA	SRSF7	apa_event_918	SRSF7	GRK6	-0.312757	2.30194e-26	-11.7562	2.64007e-30	1.73452e-28	-16.1935	-0.0951089	0.00159652	0.34029	1.66228e-34
BRCA	SRSF7	apa_event_918	SRSF7	GSDMD	-0.143731	1.71591e-06	-4.96596	7.80731e-07	5.42159e-06	-15.9756	-0.0951089	0.00159652	0.0779476	0.00640713
BRCA	SRSF7	apa_event_918	SRSF7	GSTM3	0.183018	9.83609e-10	6.80907	1.53764e-11	1.99432e-10	80.7085	-0.0951089	0.00159652	-0.0660035	0.02103
BRCA	SRSF7	apa_event_918	SRSF7	GSTO1	-0.341022	2.48489e-31	-11.7673	2.348e-30	1.54821e-28	-52.924	-0.0951089	0.00159652	0.105996	0.000205646
BRCA	SRSF7	apa_event_918	SRSF7	GSTP1	-0.336139	1.95462e-30	-11.6081	1.26601e-29	7.92475e-28	-386.273	-0.0951089	0.00159652	0.207654	2.27405e-13
BRCA	SRSF7	apa_event_918	SRSF7	GTF2E2	-0.165453	3.45246e-08	-5.9618	3.26194e-09	3.18332e-08	-9.22386	-0.0951089	0.00159652	0.114186	6.31725e-05
BRCA	SRSF7	apa_event_918	SRSF7	GTF2F2	-0.148842	7.18524e-07	-5.92323	4.10031e-09	3.94971e-08	-5.73338	-0.0951089	0.00159652	0.204663	5.05945e-13
BRCA	SRSF7	apa_event_918	SRSF7	GTF2H4	-0.168026	2.09707e-08	-6.07865	1.61814e-09	1.64257e-08	-0.861765	-0.0951089	0.00159652	0.38445	2.52145e-44
BRCA	SRSF7	apa_event_918	SRSF7	GTF3A	-0.16206	6.5863e-08	-5.69233	1.5684e-08	1.397e-07	-34.9569	-0.0951089	0.00159652	0.162141	1.19844e-08
BRCA	SRSF7	apa_event_918	SRSF7	GTF3C5	-0.253469	1.42655e-17	-8.89943	1.98601e-18	5.12738e-17	-23.2614	-0.0951089	0.00159652	0.316945	6.43953e-30
BRCA	SRSF7	apa_event_918	SRSF7	GTF3C6	-0.310097	6.34997e-26	-11.0766	3.0819e-27	1.62135e-25	-74.0784	-0.0951089	0.00159652	0.236651	5.13688e-17
BRCA	SRSF7	apa_event_918	SRSF7	GTPBP2	-0.246307	1.19097e-16	-8.83058	3.54895e-18	8.95969e-17	-15.5422	-0.0951089	0.00159652	0.168653	2.99003e-09
BRCA	SRSF7	apa_event_918	SRSF7	GTPBP4	-0.279462	3.63288e-21	-10.606	3.36319e-25	1.51686e-23	-22.8395	-0.0951089	0.00159652	0.338885	3.22342e-34
BRCA	SRSF7	apa_event_918	SRSF7	GTPBP8	-0.179692	1.98409e-09	-6.03966	2.04732e-09	2.05108e-08	-1.74088	-0.0951089	0.00159652	0.320079	1.64429e-30
BRCA	SRSF7	apa_event_918	SRSF7	GTSE1	-0.311715	3.43029e-26	-11.6432	8.74924e-30	5.53982e-28	-9.63595	-0.0951089	0.00159652	0.317271	5.59148e-30
BRCA	SRSF7	apa_event_918	SRSF7	GUK1	-0.375185	4.63261e-38	-13.3136	7.35695e-38	8.04432e-36	-80.9994	-0.0951089	0.00159652	0.0820658	0.00409576
BRCA	SRSF7	apa_event_918	SRSF7	GXYLT2	0.171551	1.04592e-08	5.75567	1.09064e-08	9.92611e-08	10.1923	-0.0951089	0.00159652	-0.194535	6.93158e-12
BRCA	SRSF7	apa_event_918	SRSF7	H1FX	-0.130063	1.52376e-05	-4.68336	3.13823e-06	1.9753e-05	-65.3562	-0.0951089	0.00159652	0.178668	3.17437e-10
BRCA	SRSF7	apa_event_918	SRSF7	H2AFX	-0.402173	5.59312e-44	-14.9824	1.04256e-46	1.96894e-44	-78.086	-0.0951089	0.00159652	0.263517	7.36011e-21
BRCA	SRSF7	apa_event_918	SRSF7	H2AFY2	-0.157582	1.51349e-07	-6.1478	1.06255e-09	1.104e-08	-26.947	-0.0951089	0.00159652	0.278072	3.89366e-23
BRCA	SRSF7	apa_event_918	SRSF7	H2AFZ	-0.323083	4.05717e-28	-11.2152	7.50351e-28	4.13092e-26	-149.231	-0.0951089	0.00159652	0.432202	8.75331e-57
BRCA	SRSF7	apa_event_918	SRSF7	HACD1	-0.257511	4.18001e-18	-9.34468	4.24016e-20	1.26622e-18	-4.43543	-0.0951089	0.00159652	0.225262	1.59843e-15
BRCA	SRSF7	apa_event_918	SRSF7	HAUS5	-0.195237	6.67105e-11	-7.46112	1.62458e-13	2.61643e-12	-4.77328	-0.0951089	0.00159652	0.405531	1.41354e-49
BRCA	SRSF7	apa_event_918	SRSF7	HAUS8	-0.372016	2.11371e-37	-14.0529	1.09081e-41	1.51934e-39	-3.98002	-0.0951089	0.00159652	0.417005	1.34593e-52
BRCA	SRSF7	apa_event_918	SRSF7	HAX1	-0.182565	1.08305e-09	-6.24207	5.9476e-10	6.37872e-09	-31.5678	-0.0951089	0.00159652	0.180227	2.21253e-10
BRCA	SRSF7	apa_event_918	SRSF7	HBP1	0.464886	5.11798e-60	16.6238	4.2977e-56	1.39319e-53	22.3994	-0.0951089	0.00159652	-0.106994	0.000178859
BRCA	SRSF7	apa_event_918	SRSF7	HCFC2	0.329307	3.29344e-29	10.6704	1.78637e-25	8.22787e-24	3.61688	-0.0951089	0.00159652	-0.0845296	0.00310464
BRCA	SRSF7	apa_event_918	SRSF7	HDAC10	-0.248468	6.32207e-17	-9.01949	7.15106e-19	1.92006e-17	-2.44238	-0.0951089	0.00159652	0.0893744	0.00176398
BRCA	SRSF7	apa_event_918	SRSF7	HDAC2	-0.186137	5.03398e-10	-6.89347	8.71138e-12	1.16213e-10	-10.56	-0.0951089	0.00159652	0.394248	1.01911e-46
BRCA	SRSF7	apa_event_918	SRSF7	HDDC2	-0.285925	4.02191e-22	-9.97703	1.37136e-22	5.0351e-21	-9.03937	-0.0951089	0.00159652	0.304999	1.01003e-27
BRCA	SRSF7	apa_event_918	SRSF7	HDGF	-0.334677	3.59982e-30	-12.3553	3.98177e-33	3.18253e-31	-210.034	-0.0951089	0.00159652	0.314065	2.22527e-29
BRCA	SRSF7	apa_event_918	SRSF7	HDGFL2	-0.204566	7.57244e-12	-7.14193	1.57771e-12	2.2859e-11	-15.2673	-0.0951089	0.00159652	0.167416	3.90926e-09
BRCA	SRSF7	apa_event_918	SRSF7	HEATR3	-0.116692	0.000105617	-4.71241	2.72912e-06	1.73533e-05	-4.4184	-0.0951089	0.00159652	0.174545	8.12122e-10
BRCA	SRSF7	apa_event_918	SRSF7	HEBP2	-0.254953	9.11199e-18	-7.13069	1.7065e-12	2.46328e-11	-12.0852	-0.0951089	0.00159652	0.128386	6.7296e-06
BRCA	SRSF7	apa_event_918	SRSF7	HECTD4	0.35545	4.50175e-34	12.5274	5.88641e-34	4.97727e-32	7.45306	-0.0951089	0.00159652	-0.0651494	0.022755
BRCA	SRSF7	apa_event_918	SRSF7	HEG1	0.134667	7.4747e-06	5.00425	6.42995e-07	4.5246e-06	8.89748	-0.0951089	0.00159652	-0.256525	8.15574e-20
BRCA	SRSF7	apa_event_918	SRSF7	HENMT1	-0.212518	1.08975e-12	-7.57484	7.07626e-14	1.18326e-12	-12.9746	-0.0951089	0.00159652	0.285355	2.50353e-24
BRCA	SRSF7	apa_event_918	SRSF7	HERC1	0.266206	2.77045e-19	9.97965	1.33824e-22	4.91772e-21	10.1971	-0.0951089	0.00159652	-0.11695	4.16542e-05
BRCA	SRSF7	apa_event_918	SRSF7	HERC2	0.195445	6.36148e-11	6.83382	1.30252e-11	1.70341e-10	3.57476	-0.0951089	0.00159652	-0.0819531	0.0041473
BRCA	SRSF7	apa_event_918	SRSF7	HERC3	0.209672	2.20077e-12	7.35198	3.56933e-13	5.54413e-12	4.92504	-0.0951089	0.00159652	-0.105282	0.000227064
BRCA	SRSF7	apa_event_918	SRSF7	HES4	-0.312273	2.77034e-26	-11.2989	3.17382e-28	1.79549e-26	-27.1762	-0.0951089	0.00159652	0.155861	4.34099e-08
BRCA	SRSF7	apa_event_918	SRSF7	HEXDC	-0.142274	2.18759e-06	-5.25648	1.73206e-07	1.32948e-06	-5.68598	-0.0951089	0.00159652	0.194465	7.05422e-12
BRCA	SRSF7	apa_event_918	SRSF7	HFE	0.186666	4.48754e-10	6.85504	1.12925e-11	1.48723e-10	4.07346	-0.0951089	0.00159652	-0.0633795	0.0267242
BRCA	SRSF7	apa_event_918	SRSF7	HGS	-0.146787	1.02323e-06	-5.48919	4.9076e-08	4.07904e-07	-6.50302	-0.0951089	0.00159652	0.172577	1.26145e-09
BRCA	SRSF7	apa_event_918	SRSF7	HGSNAT	0.186043	5.13691e-10	5.41818	7.24832e-08	5.88031e-07	16.2049	-0.0951089	0.00159652	-0.113373	7.12863e-05
BRCA	SRSF7	apa_event_918	SRSF7	HHAT	0.421431	1.50321e-48	15.2815	2.26781e-48	4.72484e-46	10.3222	-0.0951089	0.00159652	-0.0774718	0.00673865
BRCA	SRSF7	apa_event_918	SRSF7	HHLA3	-0.171937	9.68247e-09	-6.14286	1.09512e-09	1.13594e-08	-7.08463	-0.0951089	0.00159652	0.14943	1.53934e-07
BRCA	SRSF7	apa_event_918	SRSF7	HIGD2A	-0.248102	7.04175e-17	-8.39673	1.25912e-16	2.7581e-15	-86.8759	-0.0951089	0.00159652	0.0909194	0.00146455
BRCA	SRSF7	apa_event_918	SRSF7	HIKESHI	-0.292957	3.43398e-23	-9.88896	3.10548e-22	1.10782e-20	-7.71521	-0.0951089	0.00159652	0.199682	1.86501e-12
BRCA	SRSF7	apa_event_918	SRSF7	HINFP	-0.166317	2.92298e-08	-6.2873	4.48986e-10	4.88923e-09	-1.19585	-0.0951089	0.00159652	0.314595	1.77302e-29
BRCA	SRSF7	apa_event_918	SRSF7	HIP1	0.376942	1.98294e-38	13.0236	2.12261e-36	2.1111e-34	18.9959	-0.0951089	0.00159652	-0.0759645	0.00789282
BRCA	SRSF7	apa_event_918	SRSF7	HIP1R	-0.178905	2.33754e-09	-6.22006	6.81549e-10	7.2555e-09	-7.78449	-0.0951089	0.00159652	0.212006	6.9495e-14
BRCA	SRSF7	apa_event_918	SRSF7	HIPK2	0.263506	6.50595e-19	9.01794	7.24643e-19	1.9447e-17	14.5833	-0.0951089	0.00159652	-0.144256	4.10318e-07
BRCA	SRSF7	apa_event_918	SRSF7	HIPK3	0.243631	2.58656e-16	9.31338	5.58569e-20	1.65099e-18	23.9285	-0.0951089	0.00159652	-0.101562	0.000376705
BRCA	SRSF7	apa_event_918	SRSF7	HIRA	-0.291275	6.22371e-23	-11.0045	6.39271e-27	3.28495e-25	-4.74887	-0.0951089	0.00159652	0.348726	2.90392e-36
BRCA	SRSF7	apa_event_918	SRSF7	HIST1H2AC	0.228952	1.54576e-14	8.19253	6.40071e-16	1.31152e-14	132.65	-0.0951089	0.00159652	-0.0758765	0.00796536
BRCA	SRSF7	apa_event_918	SRSF7	HIST1H2BC	0.126517	2.59574e-05	6.68835	3.42872e-11	4.27131e-10	36.6155	-0.0951089	0.00159652	-0.0721577	0.0116314
BRCA	SRSF7	apa_event_918	SRSF7	HIST1H2BD	0.137368	4.86797e-06	5.37083	9.37733e-08	7.48549e-07	86.3694	-0.0951089	0.00159652	-0.0934357	0.00107526
BRCA	SRSF7	apa_event_918	SRSF7	HIST2H2BE	0.181581	1.33403e-09	5.58504	2.87813e-08	2.47169e-07	67.4439	-0.0951089	0.00159652	-0.102007	0.000354871
BRCA	SRSF7	apa_event_918	SRSF7	HIVEP3	0.244031	2.30499e-16	7.26386	6.68941e-13	1.00921e-11	2.92026	-0.0951089	0.00159652	-0.0726938	0.0110243
BRCA	SRSF7	apa_event_918	SRSF7	HJURP	-0.332545	8.71333e-30	-12.3181	6.00528e-33	4.74174e-31	-12.8309	-0.0951089	0.00159652	0.436762	4.40301e-58
BRCA	SRSF7	apa_event_918	SRSF7	HLA-DMA	-0.241969	4.16708e-16	-9.03492	6.26587e-19	1.69088e-17	-58.4214	-0.0951089	0.00159652	0.0815666	0.00432852
BRCA	SRSF7	apa_event_918	SRSF7	HMBOX1	0.218989	2.12402e-13	7.52641	1.00949e-13	1.66118e-12	5.01616	-0.0951089	0.00159652	-0.0804007	0.00491957
BRCA	SRSF7	apa_event_918	SRSF7	HMBS	-0.419384	4.75521e-48	-15.4789	1.76533e-49	3.9275e-47	-10.2016	-0.0951089	0.00159652	0.209262	1.472e-13
BRCA	SRSF7	apa_event_918	SRSF7	HMCES	-0.193812	9.21333e-11	-6.66703	3.94525e-11	4.87979e-10	-17.0014	-0.0951089	0.00159652	0.28584	2.07912e-24
BRCA	SRSF7	apa_event_918	SRSF7	HMCN1	0.187975	3.37368e-10	7.27375	6.236e-13	9.43906e-12	5.66705	-0.0951089	0.00159652	-0.234878	8.87937e-17
BRCA	SRSF7	apa_event_918	SRSF7	HMGA1	-0.430083	1.05899e-50	-16.3212	2.57117e-54	7.54601e-52	-244.25	-0.0951089	0.00159652	0.313195	3.22786e-29
BRCA	SRSF7	apa_event_918	SRSF7	HMGB2	-0.166762	2.68165e-08	-6.21943	6.84219e-10	7.28238e-09	-62.0546	-0.0951089	0.00159652	0.464849	1.56383e-66
BRCA	SRSF7	apa_event_918	SRSF7	HMGCL	0.181287	1.41951e-09	6.75003	2.27977e-11	2.89915e-10	6.34017	-0.0951089	0.00159652	-0.158912	2.3379e-08
BRCA	SRSF7	apa_event_918	SRSF7	HMGN1	-0.126779	2.4967e-05	-4.88046	1.19847e-06	8.07955e-06	-25.5837	-0.0951089	0.00159652	0.325716	1.35492e-31
BRCA	SRSF7	apa_event_918	SRSF7	HMGN3	-0.251712	2.41598e-17	-8.90387	1.91276e-18	4.94544e-17	-69.2983	-0.0951089	0.00159652	0.412657	1.93935e-51
BRCA	SRSF7	apa_event_918	SRSF7	HMMR	-0.174184	6.16114e-09	-6.30859	3.93069e-10	4.31107e-09	-6.21707	-0.0951089	0.00159652	0.334202	2.858e-33
BRCA	SRSF7	apa_event_918	SRSF7	HNMT	0.257669	3.98261e-18	8.94582	1.3402e-18	3.51304e-17	14.4407	-0.0951089	0.00159652	-0.132057	3.62304e-06
BRCA	SRSF7	apa_event_918	SRSF7	HNRNPA2B1	-0.153374	3.23882e-07	-6.51973	1.02875e-10	1.21123e-09	-54.8845	-0.0951089	0.00159652	0.432761	6.08558e-57
BRCA	SRSF7	apa_event_918	SRSF7	HNRNPAB	-0.205732	5.72715e-12	-7.58131	6.74747e-14	1.1307e-12	-78.0513	-0.0951089	0.00159652	0.355163	1.21626e-37
BRCA	SRSF7	apa_event_918	SRSF7	HNRNPD	-0.206742	4.48939e-12	-8.42094	1.03593e-16	2.28727e-15	-22.6941	-0.0951089	0.00159652	0.55988	9.41132e-102
BRCA	SRSF7	apa_event_918	SRSF7	HNRNPL	-0.122108	4.93648e-05	-5.17545	2.65636e-07	1.98298e-06	-11.2892	-0.0951089	0.00159652	0.441992	1.34864e-59
BRCA	SRSF7	apa_event_918	SRSF7	HNRNPUL2	-0.307504	1.69042e-25	-12.2517	1.24624e-32	9.62974e-31	-16.0377	-0.0951089	0.00159652	0.240989	1.321e-17
BRCA	SRSF7	apa_event_918	SRSF7	HOGA1	0.20245	1.25192e-11	6.98325	4.72758e-12	6.49808e-11	0.729283	-0.0951089	0.00159652	-0.125837	1.02453e-05
BRCA	SRSF7	apa_event_918	SRSF7	HOMER3	-0.360381	4.82068e-35	-13.1316	6.10785e-37	6.29353e-35	-33.7666	-0.0951089	0.00159652	0.14409	4.23146e-07
BRCA	SRSF7	apa_event_918	SRSF7	HORMAD1	-0.237454	1.49595e-15	-7.49562	1.26396e-13	2.05897e-12	-15.027	-0.0951089	0.00159652	0.124905	1.19215e-05
BRCA	SRSF7	apa_event_918	SRSF7	HPCAL1	-0.192271	1.30315e-10	-6.70694	3.03297e-11	3.80197e-10	-8.74884	-0.0951089	0.00159652	0.104274	0.000260867
BRCA	SRSF7	apa_event_918	SRSF7	HPN	0.164799	3.91425e-08	5.25151	1.77847e-07	1.36279e-06	20.8487	-0.0951089	0.00159652	-0.106802	0.000183743
BRCA	SRSF7	apa_event_918	SRSF7	HPRT1	-0.123316	4.14827e-05	-5.48631	4.98617e-08	4.14024e-07	-21.6308	-0.0951089	0.00159652	0.297183	2.43571e-26
BRCA	SRSF7	apa_event_918	SRSF7	HRAS	-0.316553	5.31332e-27	-11.099	2.45616e-27	1.30171e-25	-41.1049	-0.0951089	0.00159652	0.120053	2.58058e-05
BRCA	SRSF7	apa_event_918	SRSF7	HSBP1L1	-0.139981	3.18972e-06	-5.08719	4.20395e-07	3.04418e-06	-7.14061	-0.0951089	0.00159652	0.109931	0.000117819
BRCA	SRSF7	apa_event_918	SRSF7	HSD17B10	-0.274866	1.67723e-20	-9.68069	2.09479e-21	6.98076e-20	-125.565	-0.0951089	0.00159652	0.168992	2.77743e-09
BRCA	SRSF7	apa_event_918	SRSF7	HSD17B4	0.399803	1.94899e-43	15.3143	1.48608e-48	3.12981e-46	33.4895	-0.0951089	0.00159652	-0.0712743	0.0126968
BRCA	SRSF7	apa_event_918	SRSF7	HSDL2	0.357736	1.60549e-34	11.8514	9.56868e-31	6.48546e-29	41.4205	-0.0951089	0.00159652	-0.119275	2.91288e-05
BRCA	SRSF7	apa_event_918	SRSF7	HSF1	-0.239042	9.57242e-16	-8.46637	7.17472e-17	1.60788e-15	-28.3312	-0.0951089	0.00159652	0.13952	9.77153e-07
BRCA	SRSF7	apa_event_918	SRSF7	HSF4	-0.184782	6.74398e-10	-6.46775	1.43624e-10	1.66182e-09	-4.57518	-0.0951089	0.00159652	0.1177	3.7143e-05
BRCA	SRSF7	apa_event_918	SRSF7	HSP90B1	-0.158235	1.34245e-07	-5.9267	4.01706e-09	3.87407e-08	-145.894	-0.0951089	0.00159652	0.115053	5.54943e-05
BRCA	SRSF7	apa_event_918	SRSF7	HSPA12A	0.261548	1.20058e-18	5.53157	3.87996e-08	3.27176e-07	4.11387	-0.0951089	0.00159652	-0.197794	3.03106e-12
BRCA	SRSF7	apa_event_918	SRSF7	HSPA14	-0.21948	1.87216e-13	-8.30935	2.53549e-16	5.39736e-15	-9.15614	-0.0951089	0.00159652	0.365975	4.98924e-40
BRCA	SRSF7	apa_event_918	SRSF7	HSPB8	0.193343	1.02421e-10	6.69957	3.18409e-11	3.9816e-10	66.0622	-0.0951089	0.00159652	-0.0645517	0.0240339
BRCA	SRSF7	apa_event_918	SRSF7	HSPBAP1	-0.166091	3.05332e-08	-6.02053	2.29667e-09	2.28608e-08	-1.43687	-0.0951089	0.00159652	0.262547	1.03223e-20
BRCA	SRSF7	apa_event_918	SRSF7	HSPBP1	-0.244435	2.05065e-16	-8.80461	4.41338e-18	1.10481e-16	-31.568	-0.0951089	0.00159652	0.134764	2.27055e-06
BRCA	SRSF7	apa_event_918	SRSF7	HSPE1	-0.248935	5.50854e-17	-8.78557	5.17637e-18	1.28776e-16	-71.9085	-0.0951089	0.00159652	0.27256	2.94361e-22
BRCA	SRSF7	apa_event_918	SRSF7	HSPG2	0.134642	7.50367e-06	5.12513	3.45418e-07	2.53431e-06	21.3961	-0.0951089	0.00159652	-0.326273	1.05526e-31
BRCA	SRSF7	apa_event_918	SRSF7	HTRA2	-0.205066	6.71856e-12	-6.37886	2.52707e-10	2.838e-09	-4.94091	-0.0951089	0.00159652	0.318949	2.69488e-30
BRCA	SRSF7	apa_event_918	SRSF7	HTT	0.289497	1.1623e-22	9.60247	4.25298e-21	1.38152e-19	9.85966	-0.0951089	0.00159652	-0.113397	7.10333e-05
BRCA	SRSF7	apa_event_918	SRSF7	HYAL3	-0.235104	2.87898e-15	-7.98026	3.34391e-15	6.39067e-14	-4.1748	-0.0951089	0.00159652	0.0662103	0.0206298
BRCA	SRSF7	apa_event_918	SRSF7	ICAM1	-0.271078	5.79185e-20	-10.2404	1.14863e-23	4.5963e-22	-48.8654	-0.0951089	0.00159652	0.106381	0.000194894
BRCA	SRSF7	apa_event_918	SRSF7	ICAM5	-0.158545	1.26792e-07	-5.28401	1.49586e-07	1.15908e-06	-1.24936	-0.0951089	0.00159652	0.0807684	0.00472573
BRCA	SRSF7	apa_event_918	SRSF7	IDE	0.247409	8.62858e-17	8.20858	5.63977e-16	1.1617e-14	8.20835	-0.0951089	0.00159652	-0.0796285	0.00535018
BRCA	SRSF7	apa_event_918	SRSF7	IDH2	-0.255665	7.34198e-18	-9.7056	1.67024e-21	5.61161e-20	-181.044	-0.0951089	0.00159652	0.073477	0.0101878
BRCA	SRSF7	apa_event_918	SRSF7	IDH3B	-0.191066	1.7052e-10	-5.86429	5.80121e-09	5.47772e-08	-18.1603	-0.0951089	0.00159652	0.196353	4.37762e-12
BRCA	SRSF7	apa_event_918	SRSF7	IDH3G	-0.333295	6.3901e-30	-12.1389	4.28379e-32	3.19013e-30	-28.5419	-0.0951089	0.00159652	0.116954	4.16283e-05
BRCA	SRSF7	apa_event_918	SRSF7	IDO1	-0.175407	4.80593e-09	-6.61648	5.49354e-11	6.68125e-10	-46.6751	-0.0951089	0.00159652	0.0681156	0.0172443
BRCA	SRSF7	apa_event_918	SRSF7	IER5	-0.154267	2.7607e-07	-5.44869	6.13346e-08	5.02802e-07	-11.4814	-0.0951089	0.00159652	0.218389	1.16503e-14
BRCA	SRSF7	apa_event_918	SRSF7	IER5L	-0.203082	1.07791e-11	-6.95745	5.63935e-12	7.68514e-11	-12.3813	-0.0951089	0.00159652	0.0606207	0.0340985
BRCA	SRSF7	apa_event_918	SRSF7	IFI16	-0.253244	1.52666e-17	-9.27293	7.96644e-20	2.32377e-18	-36.1969	-0.0951089	0.00159652	0.120394	2.4465e-05
BRCA	SRSF7	apa_event_918	SRSF7	IFI30	-0.339565	4.617e-31	-11.0176	5.59841e-27	2.88925e-25	-1.19923	-0.0951089	0.00159652	0.183725	9.73146e-11
BRCA	SRSF7	apa_event_918	SRSF7	IFI44	-0.185313	6.01442e-10	-6.91397	7.58133e-12	1.01833e-10	-58.32	-0.0951089	0.00159652	0.172555	1.26764e-09
BRCA	SRSF7	apa_event_918	SRSF7	IFNAR2	-0.269081	1.10439e-19	-9.72791	1.36295e-21	4.61235e-20	-5.92331	-0.0951089	0.00159652	0.144248	4.10935e-07
BRCA	SRSF7	apa_event_918	SRSF7	IFNGR2	-0.180304	1.74553e-09	-6.2539	5.52682e-10	5.95121e-09	-25.432	-0.0951089	0.00159652	0.0976287	0.000632008
BRCA	SRSF7	apa_event_918	SRSF7	IFRD1	-0.328928	3.84446e-29	-11.9667	2.77128e-31	1.95051e-29	-13.6363	-0.0951089	0.00159652	0.299115	1.11925e-26
BRCA	SRSF7	apa_event_918	SRSF7	IFRD2	-0.305493	3.58842e-25	-10.6076	3.31158e-25	1.49436e-23	-14.1557	-0.0951089	0.00159652	0.232003	2.13619e-16
BRCA	SRSF7	apa_event_918	SRSF7	IGBP1	0.311431	3.82211e-26	10.8582	2.77733e-26	1.36017e-24	43.9754	-0.0951089	0.00159652	-0.113042	7.48679e-05
BRCA	SRSF7	apa_event_918	SRSF7	IGF2BP2	-0.269475	9.72764e-20	-9.67416	2.22284e-21	7.39179e-20	-10.8369	-0.0951089	0.00159652	0.145817	3.06313e-07
BRCA	SRSF7	apa_event_918	SRSF7	IGFBP4	0.145987	1.17271e-06	4.92604	9.54441e-07	6.53686e-06	337.194	-0.0951089	0.00159652	-0.190284	1.99549e-11
BRCA	SRSF7	apa_event_918	SRSF7	IKBKE	-0.280545	2.52269e-21	-10.4222	2.01008e-24	8.53641e-23	-10.8854	-0.0951089	0.00159652	0.168619	3.01267e-09
BRCA	SRSF7	apa_event_918	SRSF7	IL13RA1	0.255511	7.69378e-18	9.16981	1.95774e-19	5.52124e-18	58.7603	-0.0951089	0.00159652	-0.155121	5.03531e-08
BRCA	SRSF7	apa_event_918	SRSF7	IL15	-0.206125	5.21012e-12	-8.8746	2.44977e-18	6.27363e-17	-1.08998	-0.0951089	0.00159652	0.110921	0.000102111
BRCA	SRSF7	apa_event_918	SRSF7	IL15RA	-0.341898	1.70946e-31	-12.0523	1.09848e-31	7.95166e-30	-10.3264	-0.0951089	0.00159652	0.0992172	0.000513964
BRCA	SRSF7	apa_event_918	SRSF7	IL17RE	-0.142008	2.28597e-06	-4.98372	7.13634e-07	4.98619e-06	-6.12451	-0.0951089	0.00159652	0.0836778	0.00341947
BRCA	SRSF7	apa_event_918	SRSF7	IL18	-0.208892	2.66357e-12	-7.64227	4.30057e-14	7.35289e-13	-8.88741	-0.0951089	0.00159652	0.104332	0.000258794
BRCA	SRSF7	apa_event_918	SRSF7	IL18BP	-0.248876	5.60511e-17	-9.66699	2.37233e-21	7.87046e-20	-8.18684	-0.0951089	0.00159652	0.110055	0.00011574
BRCA	SRSF7	apa_event_918	SRSF7	IL32	-0.35284	1.44536e-33	-13.4854	9.77347e-39	1.13058e-36	-66.257	-0.0951089	0.00159652	0.149588	1.49312e-07
BRCA	SRSF7	apa_event_918	SRSF7	IL34	-0.247656	8.02678e-17	-7.71569	2.48962e-14	4.36099e-13	-20.2967	-0.0951089	0.00159652	0.112992	7.54208e-05
BRCA	SRSF7	apa_event_918	SRSF7	IL4I1	-0.372536	1.64939e-37	-14.3711	2.21206e-43	3.41961e-41	-21.7737	-0.0951089	0.00159652	0.147465	2.24279e-07
BRCA	SRSF7	apa_event_918	SRSF7	IL4R	-0.137396	4.84608e-06	-4.65006	3.67965e-06	2.2892e-05	-7.90858	-0.0951089	0.00159652	0.107692	0.000162119
BRCA	SRSF7	apa_event_918	SRSF7	IL6ST	0.381558	2.07886e-39	14.2276	1.2934e-42	1.90756e-40	286.846	-0.0951089	0.00159652	-0.108677	0.000140996
BRCA	SRSF7	apa_event_918	SRSF7	IL7	-0.150983	4.94556e-07	-5.85997	5.94981e-09	5.60986e-08	-0.885683	-0.0951089	0.00159652	0.0898045	0.00167543
BRCA	SRSF7	apa_event_918	SRSF7	ILF2	-0.275662	1.28943e-20	-10.0464	7.17191e-23	2.69374e-21	-185.805	-0.0951089	0.00159652	0.330482	1.57459e-32
BRCA	SRSF7	apa_event_918	SRSF7	ILF3	-0.112031	0.000198087	-4.94592	8.63725e-07	5.95642e-06	-12.4254	-0.0951089	0.00159652	0.412525	2.10214e-51
BRCA	SRSF7	apa_event_918	SRSF7	ILKAP	-0.275955	1.17051e-20	-10.0218	9.02928e-23	3.36418e-21	-5.16419	-0.0951089	0.00159652	0.410655	6.53959e-51
BRCA	SRSF7	apa_event_918	SRSF7	IMP3	-0.15503	2.40652e-07	-5.36078	9.90189e-08	7.87714e-07	-10.4853	-0.0951089	0.00159652	0.104818	0.000242073
BRCA	SRSF7	apa_event_918	SRSF7	IMP4	-0.296104	1.11602e-23	-10.7767	6.25054e-26	2.98066e-24	-16.1275	-0.0951089	0.00159652	0.212723	5.70226e-14
BRCA	SRSF7	apa_event_918	SRSF7	IMPA2	-0.315303	8.63191e-27	-11.1597	1.32264e-27	7.15048e-26	-33.2621	-0.0951089	0.00159652	0.201184	1.26304e-12
BRCA	SRSF7	apa_event_918	SRSF7	IMPAD1	0.18284	1.02156e-09	6.21679	6.95447e-10	7.39527e-09	23.3647	-0.0951089	0.00159652	-0.0802713	0.00498949
BRCA	SRSF7	apa_event_918	SRSF7	IMPDH1	-0.281858	1.6173e-21	-9.58078	5.171e-21	1.66784e-19	-36.4508	-0.0951089	0.00159652	0.0939765	0.00100521
BRCA	SRSF7	apa_event_918	SRSF7	INAFM2	-0.173702	6.7917e-09	-5.53283	3.85286e-08	3.25032e-07	-10.8131	-0.0951089	0.00159652	0.0693449	0.015328
BRCA	SRSF7	apa_event_918	SRSF7	INAVA	-0.304049	6.13883e-25	-12.2218	1.73065e-32	1.32426e-30	-10.9846	-0.0951089	0.00159652	0.137432	1.41977e-06
BRCA	SRSF7	apa_event_918	SRSF7	INCENP	-0.243942	2.36461e-16	-9.34329	4.29235e-20	1.28124e-18	-9.82733	-0.0951089	0.00159652	0.23958	2.05917e-17
BRCA	SRSF7	apa_event_918	SRSF7	INO80B	-0.238373	1.15569e-15	-8.26831	3.51499e-16	7.38255e-15	-3.3771	-0.0951089	0.00159652	0.133631	2.76404e-06
BRCA	SRSF7	apa_event_918	SRSF7	INO80C	-0.198094	3.46444e-11	-7.09316	2.21579e-12	3.15882e-11	-2.03816	-0.0951089	0.00159652	0.279888	1.97916e-23
BRCA	SRSF7	apa_event_918	SRSF7	INPP4B	0.384515	4.81021e-40	13.9743	2.83056e-41	3.84209e-39	20.2946	-0.0951089	0.00159652	-0.0753764	0.0083891
BRCA	SRSF7	apa_event_918	SRSF7	INSR	0.243976	2.3418e-16	9.01258	7.58624e-19	2.03233e-17	21.5247	-0.0951089	0.00159652	-0.0874429	0.00221719
BRCA	SRSF7	apa_event_918	SRSF7	INTS10	-0.140554	2.90432e-06	-5.24688	1.82265e-07	1.39441e-06	-4.81805	-0.0951089	0.00159652	0.162703	1.06548e-08
BRCA	SRSF7	apa_event_918	SRSF7	INTS11	-0.179511	2.06034e-09	-6.81391	1.48862e-11	1.93384e-10	-8.21581	-0.0951089	0.00159652	0.168638	2.99988e-09
BRCA	SRSF7	apa_event_918	SRSF7	IP6K1	0.282202	1.43884e-21	9.0894	3.92381e-19	1.07791e-17	10.3061	-0.0951089	0.00159652	-0.070886	0.0131916
BRCA	SRSF7	apa_event_918	SRSF7	IPO4	-0.187437	3.7942e-10	-6.7181	2.81729e-11	3.54472e-10	-1.83393	-0.0951089	0.00159652	0.217954	1.3184e-14
BRCA	SRSF7	apa_event_918	SRSF7	IQGAP1	0.153332	3.26293e-07	4.95244	8.35835e-07	5.77709e-06	23.9264	-0.0951089	0.00159652	-0.0778221	0.00649315
BRCA	SRSF7	apa_event_918	SRSF7	IQGAP2	0.267981	1.57206e-19	9.77836	8.59373e-22	2.95662e-20	24.4067	-0.0951089	0.00159652	-0.0929753	0.00113843
BRCA	SRSF7	apa_event_918	SRSF7	IQGAP3	-0.268703	1.24705e-19	-9.75858	1.02997e-21	3.52064e-20	-16.4463	-0.0951089	0.00159652	0.309828	1.34589e-28
BRCA	SRSF7	apa_event_918	SRSF7	IQSEC1	0.320527	1.11885e-27	10.4886	1.057e-24	4.5874e-23	13.5579	-0.0951089	0.00159652	-0.181489	1.64818e-10
BRCA	SRSF7	apa_event_918	SRSF7	IQSEC2	0.19209	1.35702e-10	5.80442	8.22622e-09	7.61173e-08	5.6756	-0.0951089	0.00159652	-0.206059	3.48853e-13
BRCA	SRSF7	apa_event_918	SRSF7	IRAK1	-0.300739	2.07753e-24	-11.2636	4.56535e-28	2.55313e-26	-87.4077	-0.0951089	0.00159652	0.157558	3.08144e-08
BRCA	SRSF7	apa_event_918	SRSF7	IRF1	-0.226625	2.88276e-14	-8.91704	1.71101e-18	4.44283e-17	-17.7197	-0.0951089	0.00159652	0.17496	7.39534e-10
BRCA	SRSF7	apa_event_918	SRSF7	IRF3	-0.366467	2.89589e-36	-13.4174	2.17907e-38	2.46508e-36	-28.2193	-0.0951089	0.00159652	0.177492	4.15971e-10
BRCA	SRSF7	apa_event_918	SRSF7	IRF7	-0.245682	1.42872e-16	-8.77848	5.49287e-18	1.36334e-16	-37.1265	-0.0951089	0.00159652	0.0609394	0.0331663
BRCA	SRSF7	apa_event_918	SRSF7	ISG20	-0.374956	5.17263e-38	-14.0512	1.11418e-41	1.55097e-39	-11.2492	-0.0951089	0.00159652	0.0974178	0.000649453
BRCA	SRSF7	apa_event_918	SRSF7	ISY1	-0.369124	8.32238e-37	-13.3404	5.37324e-38	5.92723e-36	-8.27912	-0.0951089	0.00159652	0.309355	1.64241e-28
BRCA	SRSF7	apa_event_918	SRSF7	ITFG1	0.191585	1.51923e-10	7.2519	7.28066e-13	1.09408e-11	10.7557	-0.0951089	0.00159652	-0.105743	0.00021301
BRCA	SRSF7	apa_event_918	SRSF7	ITGAE	-0.215415	5.27378e-13	-7.44602	1.81261e-13	2.90461e-12	-2.43099	-0.0951089	0.00159652	0.227347	8.63571e-16
BRCA	SRSF7	apa_event_918	SRSF7	ITGAV	0.136595	5.50793e-06	5.10042	3.9262e-07	2.85611e-06	20.1166	-0.0951089	0.00159652	-0.192788	1.07368e-11
BRCA	SRSF7	apa_event_918	SRSF7	ITGB1	0.127646	2.19419e-05	4.93942	8.92463e-07	6.14079e-06	56.0329	-0.0951089	0.00159652	-0.206454	3.13859e-13
BRCA	SRSF7	apa_event_918	SRSF7	ITGB5	0.168819	1.79535e-08	6.56389	7.73389e-11	9.24159e-10	48.4722	-0.0951089	0.00159652	-0.277524	4.77086e-23
BRCA	SRSF7	apa_event_918	SRSF7	ITM2B	0.193347	1.02328e-10	5.95825	3.33148e-09	3.24731e-08	33.7739	-0.0951089	0.00159652	-0.143672	4.57295e-07
BRCA	SRSF7	apa_event_918	SRSF7	ITM2C	-0.288064	1.91678e-22	-10.5442	6.15007e-25	2.71827e-23	-77.2559	-0.0951089	0.00159652	0.0935092	0.00106548
BRCA	SRSF7	apa_event_918	SRSF7	ITPA	-0.349017	7.8265e-33	-12.4812	9.85008e-34	8.2037e-32	-39.1988	-0.0951089	0.00159652	0.156837	3.56624e-08
BRCA	SRSF7	apa_event_918	SRSF7	ITPR1	0.312811	2.25498e-26	11.4628	5.8043e-29	3.46446e-27	34.1903	-0.0951089	0.00159652	-0.0712166	0.0127693
BRCA	SRSF7	apa_event_918	SRSF7	ITPRIPL2	0.242547	3.53196e-16	8.66142	1.45352e-17	3.47199e-16	21.013	-0.0951089	0.00159652	-0.147687	2.14995e-07
BRCA	SRSF7	apa_event_918	SRSF7	ITSN1	0.240787	5.83817e-16	5.57522	3.041e-08	2.60284e-07	3.83587	-0.0951089	0.00159652	-0.172789	1.2033e-09
BRCA	SRSF7	apa_event_918	SRSF7	IVD	0.311335	3.96528e-26	11.0973	2.49746e-27	1.32289e-25	26.2144	-0.0951089	0.00159652	-0.127343	8.00012e-06
BRCA	SRSF7	apa_event_918	SRSF7	IVNS1ABP	-0.178833	2.37287e-09	-6.70977	2.97666e-11	3.73491e-10	-15.9017	-0.0951089	0.00159652	0.281157	1.22986e-23
BRCA	SRSF7	apa_event_918	SRSF7	JADE2	0.370397	4.56114e-37	13.1404	5.5152e-37	5.69915e-35	13.648	-0.0951089	0.00159652	-0.0645296	0.0240824
BRCA	SRSF7	apa_event_918	SRSF7	JAGN1	-0.16084	8.28132e-08	-5.54604	3.57975e-08	3.03359e-07	-17.3335	-0.0951089	0.00159652	0.190846	1.73777e-11
BRCA	SRSF7	apa_event_918	SRSF7	JAK1	0.209981	2.03993e-12	7.31451	4.6659e-13	7.15795e-12	32.3611	-0.0951089	0.00159652	-0.131708	3.84566e-06
BRCA	SRSF7	apa_event_918	SRSF7	JAK3	-0.259888	2.01097e-18	-10.045	7.26717e-23	2.72824e-21	-7.89674	-0.0951089	0.00159652	0.176154	5.64324e-10
BRCA	SRSF7	apa_event_918	SRSF7	JAKMIP3	0.152407	3.84649e-07	5.27772	1.54687e-07	1.19604e-06	0.809284	-0.0951089	0.00159652	-0.0561793	0.0495989
BRCA	SRSF7	apa_event_918	SRSF7	JAM3	0.164042	4.5238e-08	5.3297	1.17092e-07	9.21614e-07	5.81146	-0.0951089	0.00159652	-0.10027	0.000447418
BRCA	SRSF7	apa_event_918	SRSF7	JMJD4	-0.302222	1.20572e-24	-10.8379	3.39884e-26	1.65355e-24	-11.3213	-0.0951089	0.00159652	0.223223	2.90156e-15
BRCA	SRSF7	apa_event_918	SRSF7	JMJD6	-0.339155	5.49152e-31	-11.8309	1.19172e-30	8.02289e-29	-7.09514	-0.0951089	0.00159652	0.280277	1.71123e-23
BRCA	SRSF7	apa_event_918	SRSF7	JOSD1	-0.260605	1.61029e-18	-9.33186	4.7474e-20	1.41174e-18	-17.1259	-0.0951089	0.00159652	0.189683	2.31282e-11
BRCA	SRSF7	apa_event_918	SRSF7	JPT1	-0.350149	4.75752e-33	-12.9292	6.2711e-36	6.04795e-34	-115.28	-0.0951089	0.00159652	0.243403	6.132e-18
BRCA	SRSF7	apa_event_918	SRSF7	JRKL	-0.232228	6.35448e-15	-8.00876	2.68401e-15	5.17788e-14	-6.19593	-0.0951089	0.00159652	0.13668	1.62203e-06
BRCA	SRSF7	apa_event_918	SRSF7	JTB	-0.269791	8.7855e-20	-9.08301	4.14546e-19	1.13643e-17	-146.009	-0.0951089	0.00159652	0.114796	5.7672e-05
BRCA	SRSF7	apa_event_918	SRSF7	JUND	-0.174292	6.02769e-09	-4.56136	5.59458e-06	3.37393e-05	-89.4888	-0.0951089	0.00159652	0.112826	7.72838e-05
BRCA	SRSF7	apa_event_918	SRSF7	KARS	-0.3854	3.09491e-40	-14.1694	2.6353e-42	3.81354e-40	-54.9156	-0.0951089	0.00159652	0.239883	1.87208e-17
BRCA	SRSF7	apa_event_918	SRSF7	KAT6B	0.314772	1.0598e-26	11.0984	2.47061e-27	1.30911e-25	24.3424	-0.0951089	0.00159652	-0.099995	0.000463972
BRCA	SRSF7	apa_event_918	SRSF7	KATNA1	-0.234651	3.26357e-15	-7.99995	2.87292e-15	5.52622e-14	-8.20762	-0.0951089	0.00159652	0.357306	4.16191e-38
BRCA	SRSF7	apa_event_918	SRSF7	KATNB1	-0.189627	2.34606e-10	-6.78569	1.79784e-11	2.31365e-10	-4.27935	-0.0951089	0.00159652	0.142523	5.65445e-07
BRCA	SRSF7	apa_event_918	SRSF7	KCMF1	-0.273739	2.42995e-20	-10.2341	1.21953e-23	4.86974e-22	-9.56788	-0.0951089	0.00159652	0.33231	6.82573e-33
BRCA	SRSF7	apa_event_918	SRSF7	KCNAB2	-0.245028	1.7272e-16	-9.10699	3.37169e-19	9.31577e-18	-4.43635	-0.0951089	0.00159652	0.0957793	0.000800994
BRCA	SRSF7	apa_event_918	SRSF7	KCNAB3	-0.125181	3.16084e-05	-4.65648	3.56874e-06	2.2252e-05	-0.66022	-0.0951089	0.00159652	0.103875	0.000275527
BRCA	SRSF7	apa_event_918	SRSF7	KCND3	0.285921	4.02802e-22	10.3449	4.22882e-24	1.75093e-22	12.5331	-0.0951089	0.00159652	-0.166004	5.29443e-09
BRCA	SRSF7	apa_event_918	SRSF7	KCNJ10	-0.135262	6.80589e-06	-5.90709	4.51045e-09	4.32111e-08	-0.955264	-0.0951089	0.00159652	0.115066	5.53881e-05
BRCA	SRSF7	apa_event_918	SRSF7	KCNK5	-0.20001	2.22048e-11	-7.33699	3.97367e-13	6.14157e-12	-26.3548	-0.0951089	0.00159652	0.0872426	0.0022698
BRCA	SRSF7	apa_event_918	SRSF7	KCNMA1	0.203886	8.9064e-12	7.2868	5.68365e-13	8.64004e-12	6.13766	-0.0951089	0.00159652	-0.119734	2.71229e-05
BRCA	SRSF7	apa_event_918	SRSF7	KCNN4	-0.296625	9.25179e-24	-10.5539	5.59791e-25	2.48203e-23	-50.7533	-0.0951089	0.00159652	0.159072	2.26228e-08
BRCA	SRSF7	apa_event_918	SRSF7	KCTD5	-0.10976	0.000266809	-5.17907	2.60645e-07	1.94814e-06	-8.6356	-0.0951089	0.00159652	0.217653	1.43549e-14
BRCA	SRSF7	apa_event_918	SRSF7	KDM1A	-0.143646	1.74058e-06	-5.43535	6.59885e-08	5.38497e-07	-13.1127	-0.0951089	0.00159652	0.360895	6.7764e-39
BRCA	SRSF7	apa_event_918	SRSF7	KDM2B	-0.116218	0.000112707	-5.24604	1.8308e-07	1.40026e-06	-1.82401	-0.0951089	0.00159652	0.424506	1.2285e-54
BRCA	SRSF7	apa_event_918	SRSF7	KDM4B	0.382899	1.07234e-39	13.2227	2.12302e-37	2.25358e-35	28.8777	-0.0951089	0.00159652	-0.0580646	0.0424171
BRCA	SRSF7	apa_event_918	SRSF7	KHDRBS3	-0.261268	1.31027e-18	-8.77524	5.6436e-18	1.39925e-16	-5.405	-0.0951089	0.00159652	0.126762	8.80338e-06
BRCA	SRSF7	apa_event_918	SRSF7	KHK	-0.154666	2.56951e-07	-5.48008	5.16053e-08	4.27588e-07	-2.54636	-0.0951089	0.00159652	0.170819	1.86173e-09
BRCA	SRSF7	apa_event_918	SRSF7	KIAA0100	0.20824	3.12229e-12	6.83161	1.32195e-11	1.72753e-10	30.4531	-0.0951089	0.00159652	-0.0812623	0.00447623
BRCA	SRSF7	apa_event_918	SRSF7	KIAA0232	0.494918	5.72421e-69	18.1493	2.366e-65	1.26427e-62	23.2561	-0.0951089	0.00159652	-0.078282	0.006183
BRCA	SRSF7	apa_event_918	SRSF7	KIAA0319L	0.390179	2.79361e-41	13.2455	1.62836e-37	1.74141e-35	27.1823	-0.0951089	0.00159652	-0.123268	1.55208e-05
BRCA	SRSF7	apa_event_918	SRSF7	KIAA0355	0.169738	1.49848e-08	5.62485	2.30041e-08	2.00257e-07	4.33259	-0.0951089	0.00159652	-0.0667973	0.0195298
BRCA	SRSF7	apa_event_918	SRSF7	KIAA0825	0.284056	7.64684e-22	11.7168	4.01523e-30	2.60431e-28	1.56599	-0.0951089	0.00159652	-0.107278	0.000171857
BRCA	SRSF7	apa_event_918	SRSF7	KIAA0895L	-0.152508	3.77796e-07	-5.76712	1.02095e-08	9.32803e-08	-2.95635	-0.0951089	0.00159652	0.199115	2.15875e-12
BRCA	SRSF7	apa_event_918	SRSF7	KIAA1109	0.390887	1.94953e-41	13.0068	2.57383e-36	2.54595e-34	14.1404	-0.0951089	0.00159652	-0.0993836	0.000502864
BRCA	SRSF7	apa_event_918	SRSF7	KIAA1217	0.270776	6.38785e-20	7.78991	1.42603e-14	2.55981e-13	16.5588	-0.0951089	0.00159652	-0.107776	0.000160223
BRCA	SRSF7	apa_event_918	SRSF7	KIAA1522	0.211225	1.50148e-12	5.71741	1.35883e-08	1.22072e-07	33.2084	-0.0951089	0.00159652	-0.0798912	0.00519999
BRCA	SRSF7	apa_event_918	SRSF7	KIAA1549L	-0.144563	1.49209e-06	-5.26553	1.65071e-07	1.27099e-06	-3.40677	-0.0951089	0.00159652	0.060431	0.0346639
BRCA	SRSF7	apa_event_918	SRSF7	KIAA2013	-0.3166	5.21641e-27	-11.6179	1.14209e-29	7.17175e-28	-36.9744	-0.0951089	0.00159652	0.0798111	0.00524536
BRCA	SRSF7	apa_event_918	SRSF7	KIF11	-0.125036	3.229e-05	-4.65846	3.53513e-06	2.20577e-05	-8.95875	-0.0951089	0.00159652	0.36446	1.09136e-39
BRCA	SRSF7	apa_event_918	SRSF7	KIF13A	0.263748	6.0291e-19	9.59087	4.72202e-21	1.52808e-19	11.6228	-0.0951089	0.00159652	-0.159332	2.14475e-08
BRCA	SRSF7	apa_event_918	SRSF7	KIF13B	0.364559	7.03728e-36	13.5775	3.28803e-39	3.92011e-37	26.6779	-0.0951089	0.00159652	-0.152315	8.78107e-08
BRCA	SRSF7	apa_event_918	SRSF7	KIF16B	0.282797	1.1752e-21	10.0172	9.42437e-23	3.5061e-21	22.0045	-0.0951089	0.00159652	-0.111179	9.83559e-05
BRCA	SRSF7	apa_event_918	SRSF7	KIF18A	-0.203528	9.6981e-12	-7.28749	5.65606e-13	8.6e-12	-3.64475	-0.0951089	0.00159652	0.376739	1.69321e-42
BRCA	SRSF7	apa_event_918	SRSF7	KIF18B	-0.257563	4.11403e-18	-9.62718	3.40218e-21	1.11415e-19	-7.73165	-0.0951089	0.00159652	0.415173	4.16152e-52
BRCA	SRSF7	apa_event_918	SRSF7	KIF20A	-0.295099	1.59999e-23	-10.6508	2.1663e-25	9.9137e-24	-20.0842	-0.0951089	0.00159652	0.356696	5.65221e-38
BRCA	SRSF7	apa_event_918	SRSF7	KIF22	-0.128259	2.00144e-05	-4.88733	1.15816e-06	7.82634e-06	-14.2736	-0.0951089	0.00159652	0.31564	1.1313e-29
BRCA	SRSF7	apa_event_918	SRSF7	KIF23	-0.268064	1.53084e-19	-9.60552	4.13744e-21	1.34535e-19	-10.0415	-0.0951089	0.00159652	0.346024	1.07637e-35
BRCA	SRSF7	apa_event_918	SRSF7	KIF2C	-0.351844	2.24904e-33	-13.0429	1.70005e-36	1.70164e-34	-29.6634	-0.0951089	0.00159652	0.38721	5.4407e-45
BRCA	SRSF7	apa_event_918	SRSF7	KIF3B	0.423541	4.54876e-49	15.2984	1.82542e-48	3.8246e-46	33.6642	-0.0951089	0.00159652	-0.0706957	0.0134404
BRCA	SRSF7	apa_event_918	SRSF7	KIF4A	-0.240886	5.67602e-16	-8.69749	1.07828e-17	2.60617e-16	-13.6746	-0.0951089	0.00159652	0.337	7.79264e-34
BRCA	SRSF7	apa_event_918	SRSF7	KIFC1	-0.349599	6.06051e-33	-12.5707	3.62536e-34	3.10958e-32	-34.7606	-0.0951089	0.00159652	0.403898	3.7233e-49
BRCA	SRSF7	apa_event_918	SRSF7	KIN	-0.185424	5.87236e-10	-6.94273	6.23482e-12	8.45485e-11	-1.97855	-0.0951089	0.00159652	0.351839	6.31757e-37
BRCA	SRSF7	apa_event_918	SRSF7	KLF16	-0.24658	1.09967e-16	-8.73196	8.09723e-18	1.97935e-16	-9.35717	-0.0951089	0.00159652	0.173107	1.12085e-09
BRCA	SRSF7	apa_event_918	SRSF7	KLF3	0.243314	2.83339e-16	7.77234	1.62787e-14	2.9052e-13	9.71747	-0.0951089	0.00159652	-0.0607281	0.033782
BRCA	SRSF7	apa_event_918	SRSF7	KLF5	-0.160233	9.27449e-08	-5.77312	9.86169e-09	9.02868e-08	-32.1776	-0.0951089	0.00159652	0.125104	1.15436e-05
BRCA	SRSF7	apa_event_918	SRSF7	KLF9	0.185204	6.15849e-10	5.13763	3.2366e-07	2.38492e-06	15.3693	-0.0951089	0.00159652	-0.0724319	0.0113173
BRCA	SRSF7	apa_event_918	SRSF7	KLHDC3	-0.270498	6.98958e-20	-9.73321	1.29858e-21	4.40212e-20	-93.6693	-0.0951089	0.00159652	0.180297	2.17698e-10
BRCA	SRSF7	apa_event_918	SRSF7	KLHDC4	-0.39209	1.05567e-41	-14.7567	1.80928e-45	3.17362e-43	-4.7515	-0.0951089	0.00159652	0.244312	4.58217e-18
BRCA	SRSF7	apa_event_918	SRSF7	KLHL11	0.326779	9.19856e-29	12.2151	1.86381e-32	1.42306e-30	8.52935	-0.0951089	0.00159652	-0.0929721	0.00113888
BRCA	SRSF7	apa_event_918	SRSF7	KLHL17	-0.251558	2.52985e-17	-9.21475	1.32445e-19	3.79049e-18	-4.28403	-0.0951089	0.00159652	0.280084	1.83915e-23
BRCA	SRSF7	apa_event_918	SRSF7	KLHL25	-0.138412	4.11503e-06	-5.04789	5.14564e-07	3.67586e-06	-1.41257	-0.0951089	0.00159652	0.127095	8.33433e-06
BRCA	SRSF7	apa_event_918	SRSF7	KLHL5	0.191203	1.65415e-10	6.63522	4.86028e-11	5.94808e-10	11.0382	-0.0951089	0.00159652	-0.107256	0.000172392
BRCA	SRSF7	apa_event_918	SRSF7	KMT2B	-0.11111	0.000223678	-4.82157	1.60377e-06	1.05931e-05	-4.37928	-0.0951089	0.00159652	0.220808	5.83478e-15
BRCA	SRSF7	apa_event_918	SRSF7	KMT2C	0.260104	1.88092e-18	8.41211	1.11239e-16	2.44901e-15	11.5388	-0.0951089	0.00159652	-0.1118	8.98433e-05
BRCA	SRSF7	apa_event_918	SRSF7	KMT2D	0.299505	3.26016e-24	9.43023	1.98833e-20	6.10591e-19	8.11823	-0.0951089	0.00159652	-0.0788362	0.00582706
BRCA	SRSF7	apa_event_918	SRSF7	KMT5A	-0.115041	0.000132315	-4.88456	1.17427e-06	7.92756e-06	-4.49205	-0.0951089	0.00159652	0.311338	7.11067e-29
BRCA	SRSF7	apa_event_918	SRSF7	KNL1	-0.137594	4.69444e-06	-5.00161	6.51676e-07	4.58151e-06	-1.89831	-0.0951089	0.00159652	0.214068	3.92757e-14
BRCA	SRSF7	apa_event_918	SRSF7	KNSTRN	-0.264393	4.92049e-19	-9.21375	1.33611e-19	3.8226e-18	-8.38296	-0.0951089	0.00159652	0.305072	9.79989e-28
BRCA	SRSF7	apa_event_918	SRSF7	KPNA2	-0.261271	1.30897e-18	-8.90025	1.97239e-18	5.09357e-17	-118.447	-0.0951089	0.00159652	0.267654	1.71404e-21
BRCA	SRSF7	apa_event_918	SRSF7	KPTN	-0.140975	2.71074e-06	-5.07978	4.3678e-07	3.15475e-06	-4.68589	-0.0951089	0.00159652	0.1838	9.55835e-11
BRCA	SRSF7	apa_event_918	SRSF7	KRI1	-0.128276	1.99632e-05	-4.6788	3.20754e-06	2.0157e-05	-5.22691	-0.0951089	0.00159652	0.287215	1.2261e-24
BRCA	SRSF7	apa_event_918	SRSF7	KRT17	-0.214173	7.20851e-13	-6.81092	1.51876e-11	1.97107e-10	-410.657	-0.0951089	0.00159652	0.0941878	0.00097899
BRCA	SRSF7	apa_event_918	SRSF7	KRT7	-0.340093	3.68904e-31	-12.0786	8.25863e-32	6.02975e-30	-420.766	-0.0951089	0.00159652	0.0948988	0.000895372
BRCA	SRSF7	apa_event_918	SRSF7	KRTCAP2	-0.293598	2.73401e-23	-10.2696	8.69654e-24	3.51321e-22	-11.1808	-0.0951089	0.00159652	0.153044	7.60746e-08
BRCA	SRSF7	apa_event_918	SRSF7	KRTCAP3	-0.222727	8.06343e-14	-8.43385	9.33448e-17	2.06977e-15	-36.0513	-0.0951089	0.00159652	0.149074	1.64863e-07
BRCA	SRSF7	apa_event_918	SRSF7	KTI12	-0.317779	3.2942e-27	-11.4365	7.63205e-29	4.51623e-27	-6.12658	-0.0951089	0.00159652	0.320021	1.68624e-30
BRCA	SRSF7	apa_event_918	SRSF7	KXD1	-0.341769	1.80639e-31	-12.1649	3.22531e-32	2.42252e-30	-17.8089	-0.0951089	0.00159652	0.233913	1.19368e-16
BRCA	SRSF7	apa_event_918	SRSF7	L3MBTL4	-0.21627	4.24945e-13	-7.54357	8.90275e-14	1.47337e-12	-2.77831	-0.0951089	0.00159652	0.16569	5.66238e-09
BRCA	SRSF7	apa_event_918	SRSF7	LAD1	-0.343465	8.7323e-32	-12.5758	3.42491e-34	2.94234e-32	-88.2027	-0.0951089	0.00159652	0.22185	4.32049e-15
BRCA	SRSF7	apa_event_918	SRSF7	LAMB2	0.202451	1.25162e-11	8.55663	3.44048e-17	7.94139e-16	63.3707	-0.0951089	0.00159652	-0.27413	1.66208e-22
BRCA	SRSF7	apa_event_918	SRSF7	LAMP3	-0.234639	3.27433e-15	-8.6029	2.35445e-17	5.51718e-16	-23.3026	-0.0951089	0.00159652	0.164199	7.77422e-09
BRCA	SRSF7	apa_event_918	SRSF7	LAMTOR5	-0.231304	8.17664e-15	-8.39491	1.27765e-16	2.79707e-15	-22.6407	-0.0951089	0.00159652	0.198215	2.72135e-12
BRCA	SRSF7	apa_event_918	SRSF7	LARGE2	-0.224323	5.30471e-14	-7.87013	7.76764e-15	1.43161e-13	-20.2154	-0.0951089	0.00159652	0.209672	1.31647e-13
BRCA	SRSF7	apa_event_918	SRSF7	LARP4B	-0.0910887	0.00250659	-4.49227	7.71497e-06	4.54094e-05	-4.37503	-0.0951089	0.00159652	0.185913	5.77208e-11
BRCA	SRSF7	apa_event_918	SRSF7	LAT	-0.186649	4.50397e-10	-6.97225	5.09707e-12	6.98047e-11	-0.312001	-0.0951089	0.00159652	0.252213	3.46733e-19
BRCA	SRSF7	apa_event_918	SRSF7	LBHD1	-0.17872	2.42949e-09	-6.31421	3.79497e-10	4.17011e-09	-1.0791	-0.0951089	0.00159652	0.137726	1.3474e-06
BRCA	SRSF7	apa_event_918	SRSF7	LBR	-0.272207	4.01201e-20	-9.74866	1.12769e-21	3.84229e-20	-18.7397	-0.0951089	0.00159652	0.342208	6.6978e-35
BRCA	SRSF7	apa_event_918	SRSF7	LCAT	-0.258048	3.54531e-18	-7.37814	2.9584e-13	4.63513e-12	-2.91759	-0.0951089	0.00159652	0.151667	9.96994e-08
BRCA	SRSF7	apa_event_918	SRSF7	LDHB	-0.244077	2.27446e-16	-7.95007	4.21729e-15	7.98043e-14	-232.728	-0.0951089	0.00159652	0.265346	3.87645e-21
BRCA	SRSF7	apa_event_918	SRSF7	LDLRAD4	0.336488	1.68922e-30	11.2824	3.76295e-28	2.11733e-26	14.2014	-0.0951089	0.00159652	-0.0773615	0.00681767
BRCA	SRSF7	apa_event_918	SRSF7	LEMD1	-0.246871	1.0099e-16	-8.56823	3.1289e-17	7.24999e-16	-6.08886	-0.0951089	0.00159652	0.0855261	0.00277001
BRCA	SRSF7	apa_event_918	SRSF7	LEMD2	-0.242796	3.28814e-16	-8.42149	1.03138e-16	2.27765e-15	-6.92993	-0.0951089	0.00159652	0.196421	4.30209e-12
BRCA	SRSF7	apa_event_918	SRSF7	LEPROT	0.179579	2.03133e-09	5.74483	1.16091e-08	1.05268e-07	15.3386	-0.0951089	0.00159652	-0.164251	7.6899e-09
BRCA	SRSF7	apa_event_918	SRSF7	LGALS2	-0.244844	1.82212e-16	-8.86947	2.55807e-18	6.54008e-17	-10.8838	-0.0951089	0.00159652	0.142641	5.5335e-07
BRCA	SRSF7	apa_event_918	SRSF7	LIF	-0.209817	2.12352e-12	-6.82641	1.36896e-11	1.78583e-10	-10.0011	-0.0951089	0.00159652	0.161139	1.47689e-08
BRCA	SRSF7	apa_event_918	SRSF7	LIG1	-0.112269	0.000191923	-4.60011	4.66291e-06	2.8506e-05	-4.79465	-0.0951089	0.00159652	0.342378	6.17608e-35
BRCA	SRSF7	apa_event_918	SRSF7	LIMA1	0.421986	1.0988e-48	15.2305	4.37409e-48	8.96154e-46	50.6742	-0.0951089	0.00159652	-0.123113	1.59103e-05
BRCA	SRSF7	apa_event_918	SRSF7	LIMD2	-0.325177	1.75466e-28	-12.1436	4.06797e-32	3.03416e-30	-20.8469	-0.0951089	0.00159652	0.193862	8.20857e-12
BRCA	SRSF7	apa_event_918	SRSF7	LIME1	-0.116633	0.000106467	-4.51441	6.96326e-06	4.13063e-05	-1.29073	-0.0951089	0.00159652	0.240193	1.69828e-17
BRCA	SRSF7	apa_event_918	SRSF7	LIMK2	-0.174749	5.49471e-09	-6.2327	6.30302e-10	6.73862e-09	-15.4139	-0.0951089	0.00159652	0.109264	0.000129664
BRCA	SRSF7	apa_event_918	SRSF7	LIN37	-0.242144	3.96438e-16	-8.74707	7.1396e-18	1.75389e-16	-1.6826	-0.0951089	0.00159652	0.253043	2.62984e-19
BRCA	SRSF7	apa_event_918	SRSF7	LIN7A	0.186182	4.98443e-10	7.37893	2.94156e-13	4.60996e-12	10.8243	-0.0951089	0.00159652	-0.0765217	0.00744704
BRCA	SRSF7	apa_event_918	SRSF7	LIPA	0.120628	6.09607e-05	4.93673	9.04601e-07	6.21849e-06	22.8473	-0.0951089	0.00159652	-0.115661	5.06392e-05
BRCA	SRSF7	apa_event_918	SRSF7	LLGL2	-0.125863	2.85918e-05	-4.67743	3.22863e-06	2.02797e-05	-12.6921	-0.0951089	0.00159652	0.0906259	0.00151755
BRCA	SRSF7	apa_event_918	SRSF7	LMBRD2	0.428592	2.51302e-50	15.0921	2.57657e-47	5.04362e-45	11.539	-0.0951089	0.00159652	-0.141128	7.30041e-07
BRCA	SRSF7	apa_event_918	SRSF7	LMLN	0.260253	1.79597e-18	8.277	3.28051e-16	6.90973e-15	2.62684	-0.0951089	0.00159652	-0.0904338	0.00155319
BRCA	SRSF7	apa_event_918	SRSF7	LMNA	-0.367832	1.52798e-36	-11.9551	3.14181e-31	2.20282e-29	-134.462	-0.0951089	0.00159652	0.0890892	0.00182506
BRCA	SRSF7	apa_event_918	SRSF7	LMNB1	-0.199817	2.32271e-11	-7.41855	2.21109e-13	3.5111e-12	-28.1461	-0.0951089	0.00159652	0.430031	3.57777e-56
BRCA	SRSF7	apa_event_918	SRSF7	LMNB2	-0.302995	9.0661e-25	-11.2941	3.3355e-28	1.88392e-26	-30.325	-0.0951089	0.00159652	0.355678	9.4076e-38
BRCA	SRSF7	apa_event_918	SRSF7	LMO4	-0.207037	4.18022e-12	-7.13533	1.6521e-12	2.38843e-11	-36.561	-0.0951089	0.00159652	0.257086	6.74261e-20
BRCA	SRSF7	apa_event_918	SRSF7	LNPEP	0.346312	2.5501e-32	11.8227	1.30077e-30	8.73356e-29	13.8187	-0.0951089	0.00159652	-0.145101	3.50382e-07
BRCA	SRSF7	apa_event_918	SRSF7	LONP1	-0.178976	2.30349e-09	-6.34606	3.10743e-10	3.45151e-09	-16.6831	-0.0951089	0.00159652	0.175549	6.47335e-10
BRCA	SRSF7	apa_event_918	SRSF7	LONP2	0.223288	6.96328e-14	7.96013	3.90368e-15	7.41148e-14	24.2434	-0.0951089	0.00159652	-0.0898182	0.00167269
BRCA	SRSF7	apa_event_918	SRSF7	LPAR1	0.181034	1.49713e-09	7.13338	1.67477e-12	2.41965e-11	8.32753	-0.0951089	0.00159652	-0.193511	8.96381e-12
BRCA	SRSF7	apa_event_918	SRSF7	LPAR2	-0.287479	2.34902e-22	-10.4437	1.63308e-24	6.98409e-23	-13.2487	-0.0951089	0.00159652	0.235755	6.77605e-17
BRCA	SRSF7	apa_event_918	SRSF7	LPCAT1	-0.122595	4.60286e-05	-5.23761	1.91451e-07	1.46003e-06	-17.3243	-0.0951089	0.00159652	0.0837116	0.00340644
BRCA	SRSF7	apa_event_918	SRSF7	LPCAT3	0.262611	8.61493e-19	8.39295	1.29795e-16	2.83972e-15	6.72112	-0.0951089	0.00159652	-0.0879742	0.00208293
BRCA	SRSF7	apa_event_918	SRSF7	LPCAT4	-0.216741	3.77088e-13	-6.85646	1.11849e-11	1.47376e-10	-4.09151	-0.0951089	0.00159652	0.176408	5.327e-10
BRCA	SRSF7	apa_event_918	SRSF7	LPIN1	-0.219818	1.71603e-13	-7.15434	1.44665e-12	2.10463e-11	-8.70826	-0.0951089	0.00159652	0.101867	0.000361648
BRCA	SRSF7	apa_event_918	SRSF7	LPP	0.212441	1.11078e-12	6.73816	2.46668e-11	3.1244e-10	10.7303	-0.0951089	0.00159652	-0.117031	4.11397e-05
BRCA	SRSF7	apa_event_918	SRSF7	LPXN	-0.215738	4.86189e-13	-8.0436	2.04983e-15	3.99994e-14	-15.1608	-0.0951089	0.00159652	0.0762384	0.00767075
BRCA	SRSF7	apa_event_918	SRSF7	LRBA	0.470692	1.11512e-61	16.8075	3.50167e-57	1.20627e-54	46.2232	-0.0951089	0.00159652	-0.109614	0.000123308
BRCA	SRSF7	apa_event_918	SRSF7	LRCH1	0.224886	4.57277e-14	5.79562	8.65746e-09	7.98681e-08	3.11932	-0.0951089	0.00159652	-0.0591062	0.0388402
BRCA	SRSF7	apa_event_918	SRSF7	LRFN4	-0.272456	3.69821e-20	-9.74463	1.17001e-21	3.98123e-20	-21.375	-0.0951089	0.00159652	0.131954	3.68778e-06
BRCA	SRSF7	apa_event_918	SRSF7	LRIG1	0.337393	1.15511e-30	11.8859	6.60796e-31	4.52976e-29	60.1329	-0.0951089	0.00159652	-0.0974799	0.000644267
BRCA	SRSF7	apa_event_918	SRSF7	LRP1	0.10913	0.000289534	4.59774	4.71527e-06	2.88021e-05	29.4699	-0.0951089	0.00159652	-0.297473	2.16773e-26
BRCA	SRSF7	apa_event_918	SRSF7	LRP10	0.220389	1.48072e-13	7.59617	6.04741e-14	1.01834e-12	32.2817	-0.0951089	0.00159652	-0.193181	9.73323e-12
BRCA	SRSF7	apa_event_918	SRSF7	LRP2	0.139392	3.51122e-06	5.47545	5.29402e-08	4.37957e-07	31.2384	-0.0951089	0.00159652	-0.128379	6.73769e-06
BRCA	SRSF7	apa_event_918	SRSF7	LRP3	-0.147135	9.64002e-07	-4.75222	2.25101e-06	1.4513e-05	-6.83483	-0.0951089	0.00159652	0.0664234	0.0202244
BRCA	SRSF7	apa_event_918	SRSF7	LRP8	-0.272442	3.71551e-20	-10.2653	9.05586e-24	3.65335e-22	-4.98667	-0.0951089	0.00159652	0.201568	1.1424e-12
BRCA	SRSF7	apa_event_918	SRSF7	LRR1	-0.21397	7.58392e-13	-7.46968	1.5266e-13	2.46554e-12	-5.42786	-0.0951089	0.00159652	0.391597	4.61026e-46
BRCA	SRSF7	apa_event_918	SRSF7	LRRC42	-0.169364	1.61298e-08	-6.41619	1.99497e-10	2.26871e-09	-12.9758	-0.0951089	0.00159652	0.242786	7.46578e-18
BRCA	SRSF7	apa_event_918	SRSF7	LRRC45	-0.253712	1.32584e-17	-9.07009	4.63295e-19	1.2647e-17	-16.5719	-0.0951089	0.00159652	0.162212	1.18077e-08
BRCA	SRSF7	apa_event_918	SRSF7	LRRC8D	-0.113489	0.000163119	-4.88115	1.19433e-06	8.05353e-06	-10.2176	-0.0951089	0.00159652	0.206524	3.08021e-13
BRCA	SRSF7	apa_event_918	SRSF7	LRRC8E	0.365757	4.03322e-36	12.3298	5.27614e-33	4.18196e-31	1.2482	-0.0951089	0.00159652	-0.0899397	0.00164845
BRCA	SRSF7	apa_event_918	SRSF7	LRRFIP1	0.332367	9.37819e-30	10.8538	2.90061e-26	1.41854e-24	17.649	-0.0951089	0.00159652	-0.133658	2.75119e-06
BRCA	SRSF7	apa_event_918	SRSF7	LRWD1	-0.280494	2.56641e-21	-10.0148	9.63906e-23	3.58312e-21	-5.08976	-0.0951089	0.00159652	0.222003	4.13417e-15
BRCA	SRSF7	apa_event_918	SRSF7	LSM10	-0.359435	7.42249e-35	-12.5926	2.8351e-34	2.4492e-32	-28.376	-0.0951089	0.00159652	0.119311	2.89656e-05
BRCA	SRSF7	apa_event_918	SRSF7	LSM2	-0.379811	4.90169e-39	-13.8389	1.45046e-40	1.8838e-38	-75.8872	-0.0951089	0.00159652	0.356656	5.76716e-38
BRCA	SRSF7	apa_event_918	SRSF7	LSM4	-0.318726	2.27382e-27	-11.5532	2.25478e-29	1.38632e-27	-61.0391	-0.0951089	0.00159652	0.262665	9.90804e-21
BRCA	SRSF7	apa_event_918	SRSF7	LSM5	-0.116976	0.000101562	-4.58067	5.10994e-06	3.10265e-05	-6.25259	-0.0951089	0.00159652	0.214047	3.95032e-14
BRCA	SRSF7	apa_event_918	SRSF7	LSM6	-0.330667	1.8881e-29	-11.0351	4.69479e-27	2.43663e-25	-5.53482	-0.0951089	0.00159652	0.412961	1.61176e-51
BRCA	SRSF7	apa_event_918	SRSF7	LSM7	-0.327474	6.94241e-29	-11.6832	5.72992e-30	3.676e-28	-41.9059	-0.0951089	0.00159652	0.273062	2.45315e-22
BRCA	SRSF7	apa_event_918	SRSF7	LSR	-0.302899	9.39498e-25	-11.3497	1.87892e-28	1.08064e-26	-131.433	-0.0951089	0.00159652	0.125439	1.09311e-05
BRCA	SRSF7	apa_event_918	SRSF7	LTBP2	0.195212	6.70842e-11	5.89226	4.92239e-09	4.69213e-08	30.0205	-0.0951089	0.00159652	-0.128978	6.09766e-06
BRCA	SRSF7	apa_event_918	SRSF7	LTBR	-0.286733	3.04244e-22	-10.2823	7.69908e-24	3.12323e-22	-25.8255	-0.0951089	0.00159652	0.123935	1.39449e-05
BRCA	SRSF7	apa_event_918	SRSF7	LTV1	-0.2386	1.08432e-15	-8.76797	5.99706e-18	1.48333e-16	-18.2946	-0.0951089	0.00159652	0.391346	5.31696e-46
BRCA	SRSF7	apa_event_918	SRSF7	LURAP1L	0.158189	1.35388e-07	5.21732	2.13135e-07	1.61411e-06	40.023	-0.0951089	0.00159652	-0.057515	0.0444137
BRCA	SRSF7	apa_event_918	SRSF7	LY6E	-0.327003	8.40262e-29	-12.3113	6.47248e-33	5.09938e-31	-600.208	-0.0951089	0.00159652	0.0579361	0.0428769
BRCA	SRSF7	apa_event_918	SRSF7	LYAR	-0.375793	3.45542e-38	-14.2286	1.27722e-42	1.88427e-40	-13.6159	-0.0951089	0.00159652	0.455631	1.13502e-63
BRCA	SRSF7	apa_event_918	SRSF7	LYG1	-0.32806	5.47262e-29	-12.2028	2.13193e-32	1.62129e-30	-2.52326	-0.0951089	0.00159652	0.268192	1.41548e-21
BRCA	SRSF7	apa_event_918	SRSF7	LYN	-0.338611	6.91263e-31	-13.1382	5.65662e-37	5.8413e-35	-18.9836	-0.0951089	0.00159652	0.0868018	0.0023897
BRCA	SRSF7	apa_event_918	SRSF7	LYPLA2	-0.310119	6.29824e-26	-10.8092	4.5228e-26	2.17983e-24	-42.8456	-0.0951089	0.00159652	0.105822	0.000210685
BRCA	SRSF7	apa_event_918	SRSF7	LYRM4	-0.195408	6.41619e-11	-6.20011	7.70785e-10	8.1506e-09	-2.14906	-0.0951089	0.00159652	0.249242	9.25215e-19
BRCA	SRSF7	apa_event_918	SRSF7	LYSMD2	-0.213369	8.81467e-13	-7.98394	3.25044e-15	6.2195e-14	-6.35124	-0.0951089	0.00159652	0.202734	8.41769e-13
BRCA	SRSF7	apa_event_918	SRSF7	LZTS2	-0.181856	1.25874e-09	-6.01116	2.42948e-09	2.41064e-08	-10.2608	-0.0951089	0.00159652	0.141641	6.6473e-07
BRCA	SRSF7	apa_event_918	SRSF7	LZTS3	-0.170215	1.36366e-08	-5.96222	3.25383e-09	3.17586e-08	-6.48352	-0.0951089	0.00159652	0.139762	9.35312e-07
BRCA	SRSF7	apa_event_918	SRSF7	MACF1	0.239932	7.44217e-16	8.84599	3.11776e-18	7.9106e-17	14.3477	-0.0951089	0.00159652	-0.144604	3.84522e-07
BRCA	SRSF7	apa_event_918	SRSF7	MACROD1	-0.157635	1.49868e-07	-5.54498	3.60094e-08	3.05042e-07	-13.7721	-0.0951089	0.00159652	0.062918	0.0278523
BRCA	SRSF7	apa_event_918	SRSF7	MAD2L2	-0.285402	4.81599e-22	-10.1618	2.42028e-23	9.43986e-22	-18.4936	-0.0951089	0.00159652	0.249763	7.79669e-19
BRCA	SRSF7	apa_event_918	SRSF7	MAF1	-0.219803	1.72275e-13	-7.37819	2.95739e-13	4.63364e-12	-56.7084	-0.0951089	0.00159652	0.0991744	0.000516857
BRCA	SRSF7	apa_event_918	SRSF7	MAGED2	0.294137	2.2567e-23	10.1675	2.29373e-23	8.96278e-22	640.505	-0.0951089	0.00159652	-0.106735	0.000185479
BRCA	SRSF7	apa_event_918	SRSF7	MAGEF1	-0.123398	4.09904e-05	-4.91468	1.01036e-06	6.89265e-06	-27.8594	-0.0951089	0.00159652	0.132977	3.09439e-06
BRCA	SRSF7	apa_event_918	SRSF7	MAGI3	0.301239	1.72984e-24	10.3392	4.46874e-24	1.84684e-22	14.8437	-0.0951089	0.00159652	-0.0867387	0.00240734
BRCA	SRSF7	apa_event_918	SRSF7	MAGOH	-0.389051	4.94439e-41	-14.7901	1.18726e-45	2.10523e-43	-44.6691	-0.0951089	0.00159652	0.42642	3.6357e-55
BRCA	SRSF7	apa_event_918	SRSF7	MAIP1	-0.127553	2.22462e-05	-4.49233	7.71279e-06	4.53975e-05	-4.27176	-0.0951089	0.00159652	0.316761	6.97111e-30
BRCA	SRSF7	apa_event_918	SRSF7	MALSU1	-0.25007	3.93846e-17	-8.83701	3.36246e-18	8.50682e-17	-7.2459	-0.0951089	0.00159652	0.13082	4.47194e-06
BRCA	SRSF7	apa_event_918	SRSF7	MAML3	0.360203	5.22858e-35	11.617	1.15288e-29	7.23729e-28	5.44614	-0.0951089	0.00159652	-0.138506	1.17223e-06
BRCA	SRSF7	apa_event_918	SRSF7	MAMLD1	-0.136595	5.50769e-06	-4.51991	6.78786e-06	4.03438e-05	-2.3206	-0.0951089	0.00159652	0.0872327	0.00227244
BRCA	SRSF7	apa_event_918	SRSF7	MAN1A1	0.240953	5.56843e-16	8.97669	1.03063e-18	2.72885e-17	59.1699	-0.0951089	0.00159652	-0.139396	9.99146e-07
BRCA	SRSF7	apa_event_918	SRSF7	MAN1A2	0.20694	4.28013e-12	6.36296	2.79375e-10	3.12075e-09	12.7988	-0.0951089	0.00159652	-0.119031	3.025e-05
BRCA	SRSF7	apa_event_918	SRSF7	MAN2A1	0.242611	3.46788e-16	9.31956	5.2903e-20	1.56687e-18	10.6603	-0.0951089	0.00159652	-0.141298	7.07719e-07
BRCA	SRSF7	apa_event_918	SRSF7	MAN2B2	0.310836	4.79589e-26	10.8385	3.37952e-26	1.64447e-24	13.0711	-0.0951089	0.00159652	-0.281647	1.02277e-23
BRCA	SRSF7	apa_event_918	SRSF7	MANBA	0.137417	4.82951e-06	4.69094	3.0262e-06	1.90986e-05	4.40079	-0.0951089	0.00159652	-0.132334	3.45549e-06
BRCA	SRSF7	apa_event_918	SRSF7	MANF	-0.36391	9.50819e-36	-13.0902	9.85503e-37	1.00174e-34	-57.9645	-0.0951089	0.00159652	0.119921	2.63413e-05
BRCA	SRSF7	apa_event_918	SRSF7	MAOA	0.162181	6.438e-08	6.14803	1.06102e-09	1.1025e-08	36.2155	-0.0951089	0.00159652	-0.183024	1.14857e-10
BRCA	SRSF7	apa_event_918	SRSF7	MAP2	-0.171204	1.12074e-08	-5.94108	3.68901e-09	3.57507e-08	-5.49301	-0.0951089	0.00159652	0.10603	0.000204661
BRCA	SRSF7	apa_event_918	SRSF7	MAP2K2	-0.253273	1.5133e-17	-9.01569	7.38694e-19	1.98094e-17	-22.9674	-0.0951089	0.00159652	0.125091	1.15672e-05
BRCA	SRSF7	apa_event_918	SRSF7	MAP2K3	-0.32943	3.13311e-29	-11.3998	1.11741e-28	6.5332e-27	-22.1116	-0.0951089	0.00159652	0.129636	5.46121e-06
BRCA	SRSF7	apa_event_918	SRSF7	MAP3K11	-0.309567	7.76391e-26	-11.2749	4.06551e-28	2.28202e-26	-10.2176	-0.0951089	0.00159652	0.083238	0.00359309
BRCA	SRSF7	apa_event_918	SRSF7	MAP3K14	-0.11676	0.000104625	-5.00131	6.52687e-07	4.58813e-06	-3.10394	-0.0951089	0.00159652	0.277505	4.80516e-23
BRCA	SRSF7	apa_event_918	SRSF7	MAP3K20	0.199825	2.31821e-11	5.71562	1.37287e-08	1.23257e-07	9.10004	-0.0951089	0.00159652	-0.127083	8.35062e-06
BRCA	SRSF7	apa_event_918	SRSF7	MAP4K2	-0.262437	9.0963e-19	-9.33421	4.65001e-20	1.38387e-18	-4.02624	-0.0951089	0.00159652	0.156419	3.87972e-08
BRCA	SRSF7	apa_event_918	SRSF7	MAP7D2	-0.162507	6.05325e-08	-5.76176	1.053e-08	9.60332e-08	-2.2812	-0.0951089	0.00159652	0.138368	1.20152e-06
BRCA	SRSF7	apa_event_918	SRSF7	MAPK3	0.158355	1.31309e-07	5.57888	2.9793e-08	2.55321e-07	18.7095	-0.0951089	0.00159652	-0.0830041	0.0036887
BRCA	SRSF7	apa_event_918	SRSF7	MAPK7	-0.123688	3.93028e-05	-4.48693	7.90771e-06	4.64567e-05	-2.16994	-0.0951089	0.00159652	0.167027	4.25119e-09
BRCA	SRSF7	apa_event_918	SRSF7	2022-03-02	0.181278	1.42216e-09	6.81208	1.50696e-11	1.9565e-10	9.2933	-0.0951089	0.00159652	-0.0876766	0.00215718
BRCA	SRSF7	apa_event_918	SRSF7	2022-03-08	0.361376	3.05561e-35	13.1621	4.29026e-37	4.46493e-35	19.2742	-0.0951089	0.00159652	-0.0694094	0.0152328
BRCA	SRSF7	apa_event_918	SRSF7	MARCKS	-0.106274	0.000417006	-4.68812	3.06735e-06	1.93393e-05	-41.2557	-0.0951089	0.00159652	0.0887146	0.00190824
BRCA	SRSF7	apa_event_918	SRSF7	MARCKSL1	-0.138629	3.9731e-06	-5.61979	2.36709e-08	2.05705e-07	-215.243	-0.0951089	0.00159652	0.261329	1.5746e-20
BRCA	SRSF7	apa_event_918	SRSF7	MARF1	0.45733	6.67585e-58	15.4446	2.75353e-49	6.05662e-47	16.8936	-0.0951089	0.00159652	-0.0633595	0.026772
BRCA	SRSF7	apa_event_918	SRSF7	MARS	-0.201689	1.49818e-11	-6.9687	5.22237e-12	7.14363e-11	-11.3761	-0.0951089	0.00159652	0.211224	8.61621e-14
BRCA	SRSF7	apa_event_918	SRSF7	MARVELD2	0.45892	2.41947e-58	15.9325	4.60191e-52	1.18879e-49	17.6233	-0.0951089	0.00159652	-0.0601662	0.0354666
BRCA	SRSF7	apa_event_918	SRSF7	MAST4	0.221055	1.2464e-13	8.19096	6.48038e-16	1.32716e-14	12.3163	-0.0951089	0.00159652	-0.224141	2.22008e-15
BRCA	SRSF7	apa_event_918	SRSF7	MASTL	-0.20089	1.80737e-11	-7.54253	8.97126e-14	1.4842e-12	-8.35318	-0.0951089	0.00159652	0.301762	3.81917e-27
BRCA	SRSF7	apa_event_918	SRSF7	MATN3	0.27184	4.52096e-20	9.29694	6.45356e-20	1.89737e-18	28.6023	-0.0951089	0.00159652	-0.11655	4.42678e-05
BRCA	SRSF7	apa_event_918	SRSF7	MAVS	0.216438	4.07217e-13	6.72959	2.61081e-11	3.29752e-10	9.25281	-0.0951089	0.00159652	-0.115669	5.05793e-05
BRCA	SRSF7	apa_event_918	SRSF7	MBD3	-0.23043	1.03695e-14	-7.78604	1.46826e-14	2.63224e-13	-10.1131	-0.0951089	0.00159652	0.150648	1.21604e-07
BRCA	SRSF7	apa_event_918	SRSF7	MBD5	0.359058	8.81059e-35	12.0379	1.28434e-31	9.25312e-30	2.49912	-0.0951089	0.00159652	-0.1064	0.000194369
BRCA	SRSF7	apa_event_918	SRSF7	MBTPS1	0.17015	1.38126e-08	5.85184	6.23971e-09	5.86709e-08	13.4668	-0.0951089	0.00159652	-0.105528	0.000219461
BRCA	SRSF7	apa_event_918	SRSF7	MBTPS2	0.353587	1.03647e-33	11.9213	4.52051e-31	3.13507e-29	6.78113	-0.0951089	0.00159652	-0.115614	5.10044e-05
BRCA	SRSF7	apa_event_918	SRSF7	MCAT	-0.214734	6.26144e-13	-7.32758	4.2502e-13	6.54856e-12	-7.37485	-0.0951089	0.00159652	0.0668054	0.0195151
BRCA	SRSF7	apa_event_918	SRSF7	MCC	0.31676	4.90218e-27	11.6028	1.33923e-29	8.36824e-28	9.47072	-0.0951089	0.00159652	-0.0585877	0.0405875
BRCA	SRSF7	apa_event_918	SRSF7	MCCC1	-0.214457	6.71242e-13	-5.55563	3.39319e-08	2.88496e-07	-9.91227	-0.0951089	0.00159652	0.140315	8.46396e-07
BRCA	SRSF7	apa_event_918	SRSF7	MCCC2	0.329288	3.3193e-29	10.915	1.57339e-26	7.84986e-25	102.309	-0.0951089	0.00159652	-0.13409	2.5527e-06
BRCA	SRSF7	apa_event_918	SRSF7	MCF2L2	-0.117845	9.00712e-05	-5.27944	1.53278e-07	1.18584e-06	-0.0880797	-0.0951089	0.00159652	0.150933	1.1506e-07
BRCA	SRSF7	apa_event_918	SRSF7	MCM10	-0.307594	1.63444e-25	-11.5136	3.41376e-29	2.07193e-27	-10.8579	-0.0951089	0.00159652	0.315836	1.0394e-29
BRCA	SRSF7	apa_event_918	SRSF7	MCM2	-0.20563	5.86854e-12	-7.63158	4.65518e-14	7.93108e-13	-24.7101	-0.0951089	0.00159652	0.369962	6.22759e-41
BRCA	SRSF7	apa_event_918	SRSF7	MCM3	-0.2311	8.64434e-15	-8.61266	2.1729e-17	5.10808e-16	-55.6504	-0.0951089	0.00159652	0.421296	9.29739e-54
BRCA	SRSF7	apa_event_918	SRSF7	MCM4	-0.196208	5.34508e-11	-7.31335	4.70477e-13	7.2148e-12	-40.9979	-0.0951089	0.00159652	0.279155	2.60305e-23
BRCA	SRSF7	apa_event_918	SRSF7	MCM5	-0.372374	1.78213e-37	-13.9506	3.77253e-41	5.08142e-39	-18.4912	-0.0951089	0.00159652	0.324903	1.9481e-31
BRCA	SRSF7	apa_event_918	SRSF7	MCM6	-0.221359	1.15182e-13	-8.16675	7.83981e-16	1.59285e-14	-25.7323	-0.0951089	0.00159652	0.377415	1.17641e-42
BRCA	SRSF7	apa_event_918	SRSF7	MCM7	-0.330913	1.70668e-29	-12.5017	7.84034e-34	6.5738e-32	-73.4147	-0.0951089	0.00159652	0.431184	1.69632e-56
BRCA	SRSF7	apa_event_918	SRSF7	MCRIP1	-0.315994	6.60173e-27	-11.2135	7.63436e-28	4.20063e-26	-45.9358	-0.0951089	0.00159652	0.152594	8.3126e-08
BRCA	SRSF7	apa_event_918	SRSF7	MCTS1	-0.172066	9.43593e-09	-5.94708	3.56013e-09	3.45716e-08	-8.48463	-0.0951089	0.00159652	0.157639	3.03089e-08
BRCA	SRSF7	apa_event_918	SRSF7	MCUB	-0.169252	1.64905e-08	-5.64074	2.10274e-08	1.84039e-07	-5.49904	-0.0951089	0.00159652	0.262278	1.13349e-20
BRCA	SRSF7	apa_event_918	SRSF7	MDH1	-0.208404	2.9996e-12	-5.18667	2.50461e-07	1.87692e-06	-16.9272	-0.0951089	0.00159652	0.199349	2.03249e-12
BRCA	SRSF7	apa_event_918	SRSF7	MDH2	-0.206648	4.59326e-12	-7.71771	2.45233e-14	4.29853e-13	-64.8456	-0.0951089	0.00159652	0.136876	1.5668e-06
BRCA	SRSF7	apa_event_918	SRSF7	MDK	-0.174817	5.41864e-09	-6.83754	1.27031e-11	1.66335e-10	-174.74	-0.0951089	0.00159652	0.112496	8.11345e-05
BRCA	SRSF7	apa_event_918	SRSF7	ME2	-0.172415	8.79905e-09	-6.58169	6.8902e-11	8.28288e-10	-5.32482	-0.0951089	0.00159652	0.17761	4.04808e-10
BRCA	SRSF7	apa_event_918	SRSF7	MEA1	-0.289787	1.05021e-22	-9.92481	2.22811e-22	8.04225e-21	-81.4533	-0.0951089	0.00159652	0.125182	1.13974e-05
BRCA	SRSF7	apa_event_918	SRSF7	MECR	-0.151425	4.57564e-07	-4.88228	1.18765e-06	8.01157e-06	-2.97902	-0.0951089	0.00159652	0.127517	7.77354e-06
BRCA	SRSF7	apa_event_918	SRSF7	MED10	-0.245915	1.33482e-16	-9.38197	3.05019e-20	9.22037e-19	-13.2419	-0.0951089	0.00159652	0.246879	2.00097e-18
BRCA	SRSF7	apa_event_918	SRSF7	MED13	0.177204	3.32504e-09	5.97112	3.08592e-09	3.02102e-08	12.2617	-0.0951089	0.00159652	-0.0679674	0.0174891
BRCA	SRSF7	apa_event_918	SRSF7	MED13L	0.404017	2.1035e-44	14.334	3.49362e-43	5.33533e-41	32.0741	-0.0951089	0.00159652	-0.150149	1.33982e-07
BRCA	SRSF7	apa_event_918	SRSF7	MED15	-0.239379	8.70179e-16	-9.03281	6.38023e-19	1.72055e-17	-7.31566	-0.0951089	0.00159652	0.0610756	0.0327744
BRCA	SRSF7	apa_event_918	SRSF7	MED26	-0.189507	2.40902e-10	-7.75831	1.8089e-14	3.21345e-13	-1.5798	-0.0951089	0.00159652	0.279271	2.49202e-23
BRCA	SRSF7	apa_event_918	SRSF7	MED27	-0.273021	3.07492e-20	-9.91451	2.45138e-22	8.8184e-21	-7.8701	-0.0951089	0.00159652	0.290499	3.42972e-25
BRCA	SRSF7	apa_event_918	SRSF7	MED30	-0.232846	5.36523e-15	-8.44894	8.2622e-17	1.84108e-15	-12.6018	-0.0951089	0.00159652	0.386442	8.34879e-45
BRCA	SRSF7	apa_event_918	SRSF7	MED8	-0.382484	1.31647e-39	-13.8251	1.71156e-40	2.21279e-38	-20.4085	-0.0951089	0.00159652	0.214134	3.85604e-14
BRCA	SRSF7	apa_event_918	SRSF7	MEF2B	-0.224408	5.18766e-14	-7.95807	3.96616e-15	7.52494e-14	-0.597092	-0.0951089	0.00159652	0.223966	2.33631e-15
BRCA	SRSF7	apa_event_918	SRSF7	MEF2D	0.263188	7.18899e-19	8.83709	3.36012e-18	8.50114e-17	16.2675	-0.0951089	0.00159652	-0.147227	2.34654e-07
BRCA	SRSF7	apa_event_918	SRSF7	MEGF8	0.18597	5.21855e-10	6.17389	9.05608e-10	9.49274e-09	4.75408	-0.0951089	0.00159652	-0.182111	1.42442e-10
BRCA	SRSF7	apa_event_918	SRSF7	MEGF9	0.398902	3.12352e-43	14.679	4.79457e-45	8.20073e-43	46.308	-0.0951089	0.00159652	-0.10656	0.000190087
BRCA	SRSF7	apa_event_918	SRSF7	MEIS3	0.187434	3.79681e-10	6.04594	1.97137e-09	1.97917e-08	6.4998	-0.0951089	0.00159652	-0.101149	0.00039809
BRCA	SRSF7	apa_event_918	SRSF7	MELK	-0.326159	1.18156e-28	-11.9642	2.84839e-31	2.00304e-29	-25.0499	-0.0951089	0.00159652	0.371947	2.18586e-41
BRCA	SRSF7	apa_event_918	SRSF7	MEN1	-0.169964	1.43307e-08	-6.3949	2.28325e-10	2.57804e-09	-10.2463	-0.0951089	0.00159652	0.152873	7.86886e-08
BRCA	SRSF7	apa_event_918	SRSF7	METTL23	-0.151758	4.31429e-07	-5.37406	9.21475e-08	7.36388e-07	-8.09398	-0.0951089	0.00159652	0.19633	4.40328e-12
BRCA	SRSF7	apa_event_918	SRSF7	METTL5	-0.251869	2.30543e-17	-8.14828	9.06279e-16	1.8302e-14	-8.8741	-0.0951089	0.00159652	0.259106	3.38543e-20
BRCA	SRSF7	apa_event_918	SRSF7	MEX3A	-0.223183	7.15627e-14	-8.30654	2.59294e-16	5.51457e-15	-25.2978	-0.0951089	0.00159652	0.327696	5.56575e-32
BRCA	SRSF7	apa_event_918	SRSF7	MFAP3	0.442587	6.33233e-54	16.8093	3.41645e-57	1.17755e-54	14.4264	-0.0951089	0.00159652	-0.114282	6.2277e-05
BRCA	SRSF7	apa_event_918	SRSF7	MFHAS1	-0.221464	1.1206e-13	-8.4971	5.59077e-17	1.26564e-15	-5.99946	-0.0951089	0.00159652	0.181083	1.81231e-10
BRCA	SRSF7	apa_event_918	SRSF7	MFSD10	-0.184762	6.77291e-10	-7.00468	4.0816e-12	5.65027e-11	-30.3699	-0.0951089	0.00159652	0.153228	7.336e-08
BRCA	SRSF7	apa_event_918	SRSF7	MFSD12	-0.345661	3.38252e-32	-12.4654	1.17449e-33	9.73091e-32	-18.2971	-0.0951089	0.00159652	0.110687	0.000105639
BRCA	SRSF7	apa_event_918	SRSF7	MFSD13A	-0.149727	6.1607e-07	-5.94466	3.61159e-09	3.50427e-08	-1.80493	-0.0951089	0.00159652	0.27069	5.78556e-22
BRCA	SRSF7	apa_event_918	SRSF7	MFSD2B	-0.364396	7.58988e-36	-12.8639	1.32048e-35	1.24667e-33	-0.279756	-0.0951089	0.00159652	0.16722	4.07791e-09
BRCA	SRSF7	apa_event_918	SRSF7	MGAT4A	0.204444	7.79629e-12	6.70941	2.98377e-11	3.74338e-10	19.749	-0.0951089	0.00159652	-0.0882461	0.00201713
BRCA	SRSF7	apa_event_918	SRSF7	MGAT4B	-0.240263	6.77552e-16	-9.10936	3.30331e-19	9.13389e-18	-22.7288	-0.0951089	0.00159652	0.145329	3.35731e-07
BRCA	SRSF7	apa_event_918	SRSF7	MIA	-0.195165	6.78002e-11	-6.29973	4.15469e-10	4.54315e-09	-22.4828	-0.0951089	0.00159652	0.099614	0.000487866
BRCA	SRSF7	apa_event_918	SRSF7	MIA3	0.236491	1.95791e-15	8.19423	6.31514e-16	1.2947e-14	21.5556	-0.0951089	0.00159652	-0.0711432	0.012862
BRCA	SRSF7	apa_event_918	SRSF7	MIB2	-0.166719	2.70385e-08	-5.69626	1.53361e-08	1.36785e-07	-2.82157	-0.0951089	0.00159652	0.130746	4.52873e-06
BRCA	SRSF7	apa_event_918	SRSF7	MICAL1	-0.234995	2.9671e-15	-8.42866	9.7337e-17	2.15457e-15	-9.03363	-0.0951089	0.00159652	0.159875	1.91791e-08
BRCA	SRSF7	apa_event_918	SRSF7	MICALL1	-0.315238	8.85018e-27	-11.7546	2.68773e-30	1.76487e-28	-19.6034	-0.0951089	0.00159652	0.147194	2.36127e-07
BRCA	SRSF7	apa_event_918	SRSF7	MICALL2	-0.177656	3.02867e-09	-6.72863	2.62754e-11	3.31758e-10	-4.96903	-0.0951089	0.00159652	0.085769	0.00269362
BRCA	SRSF7	apa_event_918	SRSF7	MID1	-0.221387	1.14335e-13	-7.38232	2.87089e-13	4.5043e-12	-4.75223	-0.0951089	0.00159652	0.106343	0.000195919
BRCA	SRSF7	apa_event_918	SRSF7	MIF	-0.179208	2.19489e-09	-6.23183	6.33703e-10	6.77302e-09	-62.3103	-0.0951089	0.00159652	0.099069	0.000524037
BRCA	SRSF7	apa_event_918	SRSF7	MIGA1	0.421863	1.1777e-48	15.4836	1.66126e-49	3.70185e-47	9.9288	-0.0951089	0.00159652	-0.125765	1.03663e-05
BRCA	SRSF7	apa_event_918	SRSF7	MIIP	-0.417321	1.50593e-47	-15.5386	8.11593e-50	1.84208e-47	-23.7182	-0.0951089	0.00159652	0.265191	4.09449e-21
BRCA	SRSF7	apa_event_918	SRSF7	MINDY1	0.350142	4.77233e-33	11.8433	1.0432e-30	7.05168e-29	37.8397	-0.0951089	0.00159652	-0.144287	4.07929e-07
BRCA	SRSF7	apa_event_918	SRSF7	MINDY2	0.3539	9.0094e-34	10.8416	3.27694e-26	1.59617e-24	8.35902	-0.0951089	0.00159652	-0.132474	3.37328e-06
BRCA	SRSF7	apa_event_918	SRSF7	MIOX	-0.166823	2.65028e-08	-6.37162	2.64532e-10	2.96357e-09	-0.335817	-0.0951089	0.00159652	0.113394	7.1069e-05
BRCA	SRSF7	apa_event_918	SRSF7	MISP	0.159049	1.15528e-07	5.15829	2.90597e-07	2.15655e-06	23.165	-0.0951089	0.00159652	-0.0707306	0.0133945
BRCA	SRSF7	apa_event_918	SRSF7	MITD1	-0.18088	1.5465e-09	-6.84123	1.23923e-11	1.62464e-10	-2.58404	-0.0951089	0.00159652	0.439425	7.52221e-59
BRCA	SRSF7	apa_event_918	SRSF7	MKI67	-0.202121	1.353e-11	-7.61684	5.19165e-14	8.80216e-13	-17.7971	-0.0951089	0.00159652	0.271643	4.10256e-22
BRCA	SRSF7	apa_event_918	SRSF7	MKL2	0.450795	4.08824e-56	17.2122	1.31625e-59	5.17882e-57	23.8729	-0.0951089	0.00159652	-0.0778997	0.00643987
BRCA	SRSF7	apa_event_918	SRSF7	MKLN1	0.294437	2.02767e-23	9.33334	4.68574e-20	1.3941e-18	6.60541	-0.0951089	0.00159652	-0.0828468	0.00375423
BRCA	SRSF7	apa_event_918	SRSF7	MKNK1	-0.132507	1.04716e-05	-4.45483	9.16631e-06	5.32436e-05	-1.52264	-0.0951089	0.00159652	0.0854642	0.00278979
BRCA	SRSF7	apa_event_918	SRSF7	MKNK2	0.177975	2.83513e-09	5.93586	3.80508e-09	3.68105e-08	33.3633	-0.0951089	0.00159652	-0.0647119	0.0236852
BRCA	SRSF7	apa_event_918	SRSF7	MKRN3	-0.213588	8.34507e-13	-8.21278	5.45575e-16	1.12533e-14	-1.39071	-0.0951089	0.00159652	0.137799	1.33007e-06
BRCA	SRSF7	apa_event_918	SRSF7	MLEC	0.287301	2.49841e-22	9.56487	5.96738e-21	1.91477e-19	48.0648	-0.0951089	0.00159652	-0.140547	8.11502e-07
BRCA	SRSF7	apa_event_918	SRSF7	MLF2	-0.218563	2.3691e-13	-8.13164	1.03239e-15	2.07358e-14	-69.5572	-0.0951089	0.00159652	0.245976	2.68133e-18
BRCA	SRSF7	apa_event_918	SRSF7	MLKL	-0.371135	3.21335e-37	-13.799	2.34338e-40	3.00391e-38	-5.12031	-0.0951089	0.00159652	0.136366	1.71452e-06
BRCA	SRSF7	apa_event_918	SRSF7	MLXIP	-0.218692	2.29192e-13	-8.11554	1.17091e-15	2.33951e-14	-8.32732	-0.0951089	0.00159652	0.165299	6.15535e-09
BRCA	SRSF7	apa_event_918	SRSF7	MMACHC	-0.130973	1.32617e-05	-4.66615	3.40767e-06	2.13196e-05	-1.76246	-0.0951089	0.00159652	0.240846	1.38196e-17
BRCA	SRSF7	apa_event_918	SRSF7	MMP12	-0.197256	4.2031e-11	-6.71304	2.91315e-11	3.65914e-10	-25.6401	-0.0951089	0.00159652	0.0946975	0.000918351
BRCA	SRSF7	apa_event_918	SRSF7	MN1	0.131418	1.23874e-05	4.50837	7.1612e-06	4.23902e-05	2.63707	-0.0951089	0.00159652	-0.139585	9.65673e-07
BRCA	SRSF7	apa_event_918	SRSF7	MND1	-0.300014	2.70873e-24	-11.0007	6.64431e-27	3.40998e-25	-8.80895	-0.0951089	0.00159652	0.367378	2.40627e-40
BRCA	SRSF7	apa_event_918	SRSF7	MOB2	-0.187092	4.09094e-10	-5.73627	1.21945e-08	1.10255e-07	-5.5393	-0.0951089	0.00159652	0.0568519	0.0469279
BRCA	SRSF7	apa_event_918	SRSF7	MOCOS	-0.133369	9.15876e-06	-5.17463	2.6678e-07	1.99095e-06	-5.02743	-0.0951089	0.00159652	0.0897075	0.00169505
BRCA	SRSF7	apa_event_918	SRSF7	MOCS1	0.213331	8.89922e-13	5.55302	3.44303e-08	2.92471e-07	6.96434	-0.0951089	0.00159652	-0.136659	1.62826e-06
BRCA	SRSF7	apa_event_918	SRSF7	MOGS	-0.325178	1.75422e-28	-11.4904	4.35306e-29	2.62191e-27	-29.8836	-0.0951089	0.00159652	0.225254	1.60222e-15
BRCA	SRSF7	apa_event_918	SRSF7	MORC2	-0.153569	3.12782e-07	-5.96359	3.22747e-09	3.15159e-08	-7.37318	-0.0951089	0.00159652	0.195321	5.68539e-12
BRCA	SRSF7	apa_event_918	SRSF7	MOSPD3	-0.210663	1.72465e-12	-8.26215	3.69096e-16	7.73661e-15	-14.9922	-0.0951089	0.00159652	0.0863389	0.00252181
BRCA	SRSF7	apa_event_918	SRSF7	MOV10	-0.147684	8.7742e-07	-5.47763	5.23084e-08	4.33053e-07	-7.51476	-0.0951089	0.00159652	0.155952	4.26257e-08
BRCA	SRSF7	apa_event_918	SRSF7	MPC1	-0.260754	1.53737e-18	-7.75964	1.79097e-14	3.18301e-13	-18.7365	-0.0951089	0.00159652	0.11177	9.02462e-05
BRCA	SRSF7	apa_event_918	SRSF7	MPHOSPH10	-0.167705	2.23268e-08	-5.22263	2.07239e-07	1.57231e-06	-6.43093	-0.0951089	0.00159652	0.438096	1.82023e-58
BRCA	SRSF7	apa_event_918	SRSF7	MPLKIP	-0.163556	4.96265e-08	-6.4256	1.87913e-10	2.14375e-09	-2.36054	-0.0951089	0.00159652	0.18268	1.2459e-10
BRCA	SRSF7	apa_event_918	SRSF7	MPP6	-0.210178	1.94339e-12	-6.8068	1.56122e-11	2.02338e-10	-2.71875	-0.0951089	0.00159652	0.0639632	0.0253536
BRCA	SRSF7	apa_event_918	SRSF7	MPZL1	-0.131887	1.15242e-05	-4.93786	8.99466e-07	6.18562e-06	-22.2416	-0.0951089	0.00159652	0.13874	1.12419e-06
BRCA	SRSF7	apa_event_918	SRSF7	MRGBP	-0.25189	2.29098e-17	-9.03967	6.01591e-19	1.62597e-17	-13.2916	-0.0951089	0.00159652	0.249861	7.54816e-19
BRCA	SRSF7	apa_event_918	SRSF7	MRM2	-0.1724	8.8259e-09	-6.3651	2.75636e-10	3.08119e-09	-7.49853	-0.0951089	0.00159652	0.191127	1.62147e-11
BRCA	SRSF7	apa_event_918	SRSF7	MRPL11	-0.301654	1.48564e-24	-10.5712	4.72892e-25	2.10869e-23	-27.9086	-0.0951089	0.00159652	0.247355	1.71406e-18
BRCA	SRSF7	apa_event_918	SRSF7	MRPL12	-0.373997	8.19936e-38	-13.6045	2.38716e-39	2.87107e-37	-71.3165	-0.0951089	0.00159652	0.0955811	0.000821398
BRCA	SRSF7	apa_event_918	SRSF7	MRPL14	-0.3718	2.34284e-37	-13.0966	9.15186e-37	9.32212e-35	-116.049	-0.0951089	0.00159652	0.147628	2.17433e-07
BRCA	SRSF7	apa_event_918	SRSF7	MRPL15	-0.29679	8.71977e-24	-10.5568	5.43962e-25	2.41422e-23	-93.5064	-0.0951089	0.00159652	0.19784	2.99581e-12
BRCA	SRSF7	apa_event_918	SRSF7	MRPL16	-0.30905	9.44095e-26	-11.0806	2.95935e-27	1.55894e-25	-17.7758	-0.0951089	0.00159652	0.234928	8.74227e-17
BRCA	SRSF7	apa_event_918	SRSF7	MRPL18	-0.282827	1.16318e-21	-9.996	1.14906e-22	4.24518e-21	-43.5576	-0.0951089	0.00159652	0.258316	4.43551e-20
BRCA	SRSF7	apa_event_918	SRSF7	MRPL2	-0.235551	2.54347e-15	-8.2297	4.77301e-16	9.89913e-15	-31.9211	-0.0951089	0.00159652	0.101098	0.000400827
BRCA	SRSF7	apa_event_918	SRSF7	MRPL20	-0.275259	1.47321e-20	-9.96857	1.48368e-22	5.43249e-21	-31.592	-0.0951089	0.00159652	0.12317	1.57659e-05
BRCA	SRSF7	apa_event_918	SRSF7	MRPL23	-0.285227	5.11491e-22	-9.61507	3.79572e-21	1.23809e-19	-16.1966	-0.0951089	0.00159652	0.10528	0.000227107
BRCA	SRSF7	apa_event_918	SRSF7	MRPL28	-0.207278	3.94323e-12	-6.94821	6.00621e-12	8.15992e-11	-28.9777	-0.0951089	0.00159652	0.0794385	0.0054612
BRCA	SRSF7	apa_event_918	SRSF7	MRPL32	-0.21336	8.83482e-13	-7.81222	1.20501e-14	2.17901e-13	-8.81589	-0.0951089	0.00159652	0.182954	1.16786e-10
BRCA	SRSF7	apa_event_918	SRSF7	MRPL33	-0.1835	8.87616e-10	-6.26192	5.25845e-10	5.67741e-09	-11.6479	-0.0951089	0.00159652	0.32658	9.19724e-32
BRCA	SRSF7	apa_event_918	SRSF7	MRPL34	-0.231512	7.72685e-15	-7.93491	4.73729e-15	8.9195e-14	-20.8062	-0.0951089	0.00159652	0.11142	9.4971e-05
BRCA	SRSF7	apa_event_918	SRSF7	MRPL37	-0.295356	1.45928e-23	-11.468	5.49567e-29	3.28589e-27	-51.8657	-0.0951089	0.00159652	0.243199	6.54418e-18
BRCA	SRSF7	apa_event_918	SRSF7	MRPL38	-0.227539	2.25895e-14	-7.85123	8.96754e-15	1.64247e-13	-2.48097	-0.0951089	0.00159652	0.228906	5.42902e-16
BRCA	SRSF7	apa_event_918	SRSF7	MRPL39	-0.234095	3.80518e-15	-7.81129	1.21355e-14	2.19376e-13	-16.5963	-0.0951089	0.00159652	0.25149	4.4077e-19
BRCA	SRSF7	apa_event_918	SRSF7	MRPL4	-0.316256	5.9636e-27	-11.722	3.80011e-30	2.46903e-28	-20.4988	-0.0951089	0.00159652	0.227243	8.90649e-16
BRCA	SRSF7	apa_event_918	SRSF7	MRPL47	-0.284261	7.12627e-22	-9.85281	4.33566e-22	1.52848e-20	-46.2085	-0.0951089	0.00159652	0.267059	2.11697e-21
BRCA	SRSF7	apa_event_918	SRSF7	MRPL48	-0.175232	4.98017e-09	-6.16759	9.41279e-10	9.84567e-09	-5.89513	-0.0951089	0.00159652	0.217747	1.39778e-14
BRCA	SRSF7	apa_event_918	SRSF7	MRPL51	-0.260852	1.49138e-18	-9.06728	4.7464e-19	1.2945e-17	-80.4041	-0.0951089	0.00159652	0.285334	2.52387e-24
BRCA	SRSF7	apa_event_918	SRSF7	MRPL52	-0.272587	3.54301e-20	-9.4917	1.14983e-20	3.60258e-19	-17.1411	-0.0951089	0.00159652	0.162851	1.033e-08
BRCA	SRSF7	apa_event_918	SRSF7	MRPL53	-0.202829	1.14453e-11	-7.23792	8.0376e-13	1.20224e-11	-2.41919	-0.0951089	0.00159652	0.295706	4.39606e-26
BRCA	SRSF7	apa_event_918	SRSF7	MRPL55	-0.27123	5.5136e-20	-9.34232	4.3295e-20	1.29192e-18	-39.8319	-0.0951089	0.00159652	0.112131	8.56018e-05
BRCA	SRSF7	apa_event_918	SRSF7	MRPL57	-0.189525	2.39983e-10	-6.68036	3.61397e-11	4.49005e-10	-16.4863	-0.0951089	0.00159652	0.124191	1.33803e-05
BRCA	SRSF7	apa_event_918	SRSF7	MRPL58	-0.229424	1.36137e-14	-7.92473	5.12134e-15	9.61039e-14	-32.2217	-0.0951089	0.00159652	0.131156	4.22471e-06
BRCA	SRSF7	apa_event_918	SRSF7	MRPL9	-0.244578	1.96772e-16	-9.037	6.1552e-19	1.66216e-17	-39.2465	-0.0951089	0.00159652	0.3258	1.30458e-31
BRCA	SRSF7	apa_event_918	SRSF7	MRPS11	-0.197662	3.82814e-11	-6.54568	8.70133e-11	1.03343e-09	-3.10243	-0.0951089	0.00159652	0.135915	1.85636e-06
BRCA	SRSF7	apa_event_918	SRSF7	MRPS12	-0.34124	2.264e-31	-11.9512	3.27746e-31	2.29505e-29	-40.3902	-0.0951089	0.00159652	0.13509	2.14511e-06
BRCA	SRSF7	apa_event_918	SRSF7	MRPS15	-0.349628	5.98354e-33	-12.0166	1.61702e-31	1.1569e-29	-37.7332	-0.0951089	0.00159652	0.168329	3.2084e-09
BRCA	SRSF7	apa_event_918	SRSF7	MRPS18A	-0.200223	2.11273e-11	-6.6008	6.08474e-11	7.36146e-10	-13.1662	-0.0951089	0.00159652	0.132258	3.50084e-06
BRCA	SRSF7	apa_event_918	SRSF7	MRPS18B	-0.163426	5.08588e-08	-5.17063	2.72441e-07	2.03038e-06	-24.7785	-0.0951089	0.00159652	0.0911566	0.00142296
BRCA	SRSF7	apa_event_918	SRSF7	MRPS18C	-0.213004	9.65633e-13	-6.88477	9.2399e-12	1.22906e-10	-1.60944	-0.0951089	0.00159652	0.332841	5.34861e-33
BRCA	SRSF7	apa_event_918	SRSF7	MRPS2	-0.207394	3.83416e-12	-7.32837	4.2263e-13	6.51342e-12	-18.7641	-0.0951089	0.00159652	0.210745	9.82493e-14
BRCA	SRSF7	apa_event_918	SRSF7	MRPS21	-0.267068	2.10534e-19	-9.51097	9.67774e-21	3.05124e-19	-84.0534	-0.0951089	0.00159652	0.175186	7.02818e-10
BRCA	SRSF7	apa_event_918	SRSF7	MRPS22	-0.151471	4.53877e-07	-5.56334	3.2501e-08	2.7706e-07	-2.7287	-0.0951089	0.00159652	0.23677	4.95058e-17
BRCA	SRSF7	apa_event_918	SRSF7	MRPS24	-0.290815	7.31978e-23	-9.95943	1.61537e-22	5.89692e-21	-5.21076	-0.0951089	0.00159652	0.112271	8.38577e-05
BRCA	SRSF7	apa_event_918	SRSF7	MRPS25	-0.290331	8.67613e-23	-10.2712	8.56529e-24	3.46198e-22	-10.1557	-0.0951089	0.00159652	0.185227	6.80431e-11
BRCA	SRSF7	apa_event_918	SRSF7	MRPS26	-0.26614	2.82912e-19	-9.09753	3.65806e-19	1.0076e-17	-64.0414	-0.0951089	0.00159652	0.151704	9.89934e-08
BRCA	SRSF7	apa_event_918	SRSF7	MRPS30	0.282426	1.33336e-21	10.5488	5.87933e-25	2.60254e-23	105.708	-0.0951089	0.00159652	-0.123726	1.44216e-05
BRCA	SRSF7	apa_event_918	SRSF7	MRPS5	-0.391578	1.37131e-41	-14.5902	1.45588e-44	2.41862e-42	-10.7515	-0.0951089	0.00159652	0.344012	2.83021e-35
BRCA	SRSF7	apa_event_918	SRSF7	MRPS6	-0.244656	1.92356e-16	-8.60125	2.38662e-17	5.58955e-16	-9.42462	-0.0951089	0.00159652	0.145932	2.99768e-07
BRCA	SRSF7	apa_event_918	SRSF7	MRPS7	-0.151156	4.79701e-07	-5.48216	5.10176e-08	4.23023e-07	-16.0823	-0.0951089	0.00159652	0.11491	5.66956e-05
BRCA	SRSF7	apa_event_918	SRSF7	MRPS9	-0.252767	1.76143e-17	-8.8777	2.38633e-18	6.11737e-17	-16.2073	-0.0951089	0.00159652	0.32055	1.33745e-30
BRCA	SRSF7	apa_event_918	SRSF7	MRTO4	-0.310532	5.38368e-26	-10.9907	7.35073e-27	3.76012e-25	-23.2033	-0.0951089	0.00159652	0.340791	1.31176e-34
BRCA	SRSF7	apa_event_918	SRSF7	MSANTD3	-0.369167	8.15625e-37	-14.0467	1.17622e-41	1.63497e-39	-11.2663	-0.0951089	0.00159652	0.28335	5.37389e-24
BRCA	SRSF7	apa_event_918	SRSF7	MSH3	0.468743	4.06272e-61	17.8453	1.80795e-63	8.74902e-61	11.8891	-0.0951089	0.00159652	-0.0706123	0.0135507
BRCA	SRSF7	apa_event_918	SRSF7	MSH5	-0.120308	6.3789e-05	-5.17321	2.68775e-07	2.00486e-06	-0.598565	-0.0951089	0.00159652	0.191548	1.46115e-11
BRCA	SRSF7	apa_event_918	SRSF7	MSH5-SAPCD1	-0.230728	9.56348e-15	-8.33022	2.14638e-16	4.60031e-15	-0.307574	-0.0951089	0.00159652	0.20072	1.42501e-12
BRCA	SRSF7	apa_event_918	SRSF7	MSL3	-0.302936	9.26629e-25	-11.9425	3.59951e-31	2.51347e-29	-7.42722	-0.0951089	0.00159652	0.303677	1.74234e-27
BRCA	SRSF7	apa_event_918	SRSF7	MSRB3	0.183067	9.73405e-10	5.72002	1.33864e-08	1.20366e-07	12.5333	-0.0951089	0.00159652	-0.183146	1.11597e-10
BRCA	SRSF7	apa_event_918	SRSF7	MSTO1	-0.24193	4.21493e-16	-8.38587	1.37402e-16	2.99922e-15	-4.36024	-0.0951089	0.00159652	0.229214	4.95116e-16
BRCA	SRSF7	apa_event_918	SRSF7	MT1E	-0.207058	4.15924e-12	-4.59827	4.70343e-06	2.87351e-05	-66.1812	-0.0951089	0.00159652	0.0694174	0.015221
BRCA	SRSF7	apa_event_918	SRSF7	MTA1	-0.123553	4.00836e-05	-5.04585	5.19978e-07	3.71197e-06	-5.79945	-0.0951089	0.00159652	0.249479	8.56068e-19
BRCA	SRSF7	apa_event_918	SRSF7	MTA2	-0.308416	1.19952e-25	-11.1625	1.28572e-27	6.95738e-26	-31.3339	-0.0951089	0.00159652	0.26793	1.55352e-21
BRCA	SRSF7	apa_event_918	SRSF7	MTCH1	-0.225091	4.33186e-14	-7.57622	7.00502e-14	1.17188e-12	-56.1033	-0.0951089	0.00159652	0.170355	2.0617e-09
BRCA	SRSF7	apa_event_918	SRSF7	MTCH2	-0.136946	5.20803e-06	-4.61591	4.32734e-06	2.66019e-05	-18.4629	-0.0951089	0.00159652	0.190516	1.8849e-11
BRCA	SRSF7	apa_event_918	SRSF7	MTERF3	-0.17424	6.09154e-09	-6.44458	1.66518e-10	1.91181e-09	-17.0544	-0.0951089	0.00159652	0.324644	2.18649e-31
BRCA	SRSF7	apa_event_918	SRSF7	MTFP1	-0.361195	3.3201e-35	-12.6419	1.63011e-34	1.43125e-32	-5.03213	-0.0951089	0.00159652	0.121817	1.95536e-05
BRCA	SRSF7	apa_event_918	SRSF7	MTG1	-0.124608	3.43766e-05	-4.75625	2.2073e-06	1.42513e-05	-1.35514	-0.0951089	0.00159652	0.23428	1.06692e-16
BRCA	SRSF7	apa_event_918	SRSF7	MTHFD1L	-0.356832	2.41633e-34	-14.1525	3.24287e-42	4.66658e-40	-17.5015	-0.0951089	0.00159652	0.216419	2.03394e-14
BRCA	SRSF7	apa_event_918	SRSF7	MTHFD2	-0.152219	3.97684e-07	-5.5933	2.7477e-08	2.36632e-07	-23.1858	-0.0951089	0.00159652	0.317265	5.6052e-30
BRCA	SRSF7	apa_event_918	SRSF7	MTHFR	0.198381	3.24188e-11	6.54914	8.50837e-11	1.0117e-09	3.96548	-0.0951089	0.00159652	-0.060177	0.0354335
BRCA	SRSF7	apa_event_918	SRSF7	MTHFSD	-0.243617	2.59724e-16	-8.54814	3.68788e-17	8.48903e-16	-2.41131	-0.0951089	0.00159652	0.201011	1.32117e-12
BRCA	SRSF7	apa_event_918	SRSF7	MTMR10	0.354054	8.41128e-34	10.5854	4.11255e-25	1.84241e-23	5.88543	-0.0951089	0.00159652	-0.142316	5.87398e-07
BRCA	SRSF7	apa_event_918	SRSF7	MTMR14	-0.136269	5.80169e-06	-4.84567	1.42405e-06	9.48543e-06	-3.60974	-0.0951089	0.00159652	0.190549	1.86988e-11
BRCA	SRSF7	apa_event_918	SRSF7	MTMR2	-0.164669	4.01316e-08	-5.85992	5.95146e-09	5.61132e-08	-6.46165	-0.0951089	0.00159652	0.134806	2.25403e-06
BRCA	SRSF7	apa_event_918	SRSF7	MTMR3	0.328935	3.83334e-29	11.4896	4.38577e-29	2.64102e-27	1.41863	-0.0951089	0.00159652	-0.0634456	0.0265657
BRCA	SRSF7	apa_event_918	SRSF7	MTMR9	0.329903	2.5822e-29	10.6387	2.43994e-25	1.11223e-23	3.21671	-0.0951089	0.00159652	-0.112881	7.66646e-05
BRCA	SRSF7	apa_event_918	SRSF7	MTRNR2L4	0.133589	8.84999e-06	5.31835	1.24461e-07	9.75829e-07	0.25176	-0.0951089	0.00159652	-0.0810159	0.00459919
BRCA	SRSF7	apa_event_918	SRSF7	MTSS1L	-0.208891	2.66398e-12	-7.35117	3.59028e-13	5.57517e-12	-8.30378	-0.0951089	0.00159652	0.0734277	0.0102387
BRCA	SRSF7	apa_event_918	SRSF7	MTUS1	0.172616	8.4525e-09	5.94833	3.53383e-09	3.43305e-08	14.1257	-0.0951089	0.00159652	-0.134043	2.57365e-06
BRCA	SRSF7	apa_event_918	SRSF7	MTX1	-0.142503	2.1059e-06	-4.85987	1.32746e-06	8.88566e-06	-3.97466	-0.0951089	0.00159652	0.162066	1.21753e-08
BRCA	SRSF7	apa_event_918	SRSF7	MUL1	0.149591	6.30793e-07	5.2777	1.54706e-07	1.19617e-06	6.95529	-0.0951089	0.00159652	-0.0915752	0.0013522
BRCA	SRSF7	apa_event_918	SRSF7	MUS81	-0.228098	1.94495e-14	-8.65574	1.52336e-17	3.63211e-16	-6.03079	-0.0951089	0.00159652	0.298228	1.60022e-26
BRCA	SRSF7	apa_event_918	SRSF7	MUTYH	-0.33829	7.91578e-31	-12.1954	2.31024e-32	1.75271e-30	-5.37248	-0.0951089	0.00159652	0.373334	1.04694e-41
BRCA	SRSF7	apa_event_918	SRSF7	MVB12A	-0.171529	1.05043e-08	-5.80694	8.10649e-09	7.50734e-08	-7.6561	-0.0951089	0.00159652	0.0905494	0.00153166
BRCA	SRSF7	apa_event_918	SRSF7	MVD	-0.424384	2.81473e-49	-14.4884	5.1758e-44	8.31543e-42	-21.6712	-0.0951089	0.00159652	0.093235	0.00110239
BRCA	SRSF7	apa_event_918	SRSF7	MX2	-0.263526	6.46365e-19	-9.62293	3.53541e-21	1.15615e-19	-7.66715	-0.0951089	0.00159652	0.0729064	0.0107913
BRCA	SRSF7	apa_event_918	SRSF7	MXD3	-0.258257	3.32579e-18	-9.55014	6.81212e-21	2.17523e-19	-4.3688	-0.0951089	0.00159652	0.30955	1.51251e-28
BRCA	SRSF7	apa_event_918	SRSF7	MYBBP1A	-0.182925	1.00325e-09	-6.4596	1.51302e-10	1.74588e-09	-9.8128	-0.0951089	0.00159652	0.253017	2.65275e-19
BRCA	SRSF7	apa_event_918	SRSF7	MYBL2	-0.336386	1.76299e-30	-12.6488	1.50857e-34	1.32752e-32	-97.2676	-0.0951089	0.00159652	0.324239	2.61884e-31
BRCA	SRSF7	apa_event_918	SRSF7	MYCBP2	0.143423	1.80671e-06	4.48855	7.84888e-06	4.61371e-05	5.43231	-0.0951089	0.00159652	-0.14011	8.78392e-07
BRCA	SRSF7	apa_event_918	SRSF7	MYD88	-0.176651	3.72554e-09	-7.26282	6.73853e-13	1.01628e-11	-15.6115	-0.0951089	0.00159652	0.115574	5.1311e-05
BRCA	SRSF7	apa_event_918	SRSF7	MYH10	0.289908	1.00645e-22	10.7282	1.00982e-25	4.73961e-24	18.9955	-0.0951089	0.00159652	-0.122635	1.71717e-05
BRCA	SRSF7	apa_event_918	SRSF7	MYL12A	-0.302768	9.86037e-25	-10.3717	3.27042e-24	1.36609e-22	-99.9885	-0.0951089	0.00159652	0.117086	4.07954e-05
BRCA	SRSF7	apa_event_918	SRSF7	MYL12B	-0.177698	3.0025e-09	-6.27335	4.89753e-10	5.30819e-09	-155.995	-0.0951089	0.00159652	0.134386	2.42477e-06
BRCA	SRSF7	apa_event_918	SRSF7	MYL6B	-0.197834	3.67865e-11	-5.48177	5.11286e-08	4.23887e-07	-11.4375	-0.0951089	0.00159652	0.114795	5.76856e-05
BRCA	SRSF7	apa_event_918	SRSF7	MYLIP	0.280146	2.88542e-21	10.2631	9.25305e-24	3.73015e-22	27.3772	-0.0951089	0.00159652	-0.0667108	0.0196887
BRCA	SRSF7	apa_event_918	SRSF7	MYO10	-0.183677	8.54668e-10	-6.9562	5.68757e-12	7.74769e-11	-11.2651	-0.0951089	0.00159652	0.128663	6.42615e-06
BRCA	SRSF7	apa_event_918	SRSF7	MYO1B	0.129061	1.77391e-05	4.73133	2.49091e-06	1.59434e-05	9.81686	-0.0951089	0.00159652	-0.0670092	0.0191456
BRCA	SRSF7	apa_event_918	SRSF7	MYO1C	0.104159	0.000543244	4.6443	3.78189e-06	2.34807e-05	24.3094	-0.0951089	0.00159652	-0.289359	5.34831e-25
BRCA	SRSF7	apa_event_918	SRSF7	MYO5C	0.366322	3.09867e-36	13.2446	1.64504e-37	1.75877e-35	17.4835	-0.0951089	0.00159652	-0.0757403	0.00807881
BRCA	SRSF7	apa_event_918	SRSF7	MYO9A	0.246645	1.07905e-16	8.11194	1.20432e-15	2.40341e-14	3.72258	-0.0951089	0.00159652	-0.0742779	0.00939128
BRCA	SRSF7	apa_event_918	SRSF7	MYO9B	-0.212083	1.21414e-12	-8.10523	1.26916e-15	2.5272e-14	-10.044	-0.0951089	0.00159652	0.11565	5.07284e-05
BRCA	SRSF7	apa_event_918	SRSF7	MYOF	0.402207	5.49383e-44	14.425	1.1359e-43	1.7873e-41	66.438	-0.0951089	0.00159652	-0.197061	3.65566e-12
BRCA	SRSF7	apa_event_918	SRSF7	MYPOP	-0.246111	1.26073e-16	-8.92878	1.54879e-18	4.03709e-17	-4.99327	-0.0951089	0.00159652	0.144728	3.75745e-07
BRCA	SRSF7	apa_event_918	SRSF7	MYRF	-0.232991	5.15647e-15	-8.39767	1.24958e-16	2.73805e-15	-1.07829	-0.0951089	0.00159652	0.0664932	0.0200931
BRCA	SRSF7	apa_event_918	SRSF7	NAA10	-0.350298	4.45575e-33	-12.7824	3.33699e-35	3.06793e-33	-18.3606	-0.0951089	0.00159652	0.138032	1.27595e-06
BRCA	SRSF7	apa_event_918	SRSF7	NAA40	-0.123359	4.12251e-05	-5.16887	2.7496e-07	2.04792e-06	-3.82554	-0.0951089	0.00159652	0.230059	3.84189e-16
BRCA	SRSF7	apa_event_918	SRSF7	NAALADL2	0.177696	3.00362e-09	6.17117	9.20833e-10	9.64349e-09	3.54985	-0.0951089	0.00159652	-0.0824437	0.00392716
BRCA	SRSF7	apa_event_918	SRSF7	NABP1	-0.18837	3.09367e-10	-5.9185	4.2165e-09	4.05514e-08	-2.47828	-0.0951089	0.00159652	0.119706	2.72402e-05
BRCA	SRSF7	apa_event_918	SRSF7	NACC2	0.14622	1.12722e-06	5.3634	9.76231e-08	7.77314e-07	3.65544	-0.0951089	0.00159652	-0.145736	3.1101e-07
BRCA	SRSF7	apa_event_918	SRSF7	NAE1	-0.202116	1.35472e-11	-7.61363	5.31625e-14	9.00389e-13	-8.88686	-0.0951089	0.00159652	0.310602	9.70818e-29
BRCA	SRSF7	apa_event_918	SRSF7	NAGK	-0.26288	7.91906e-19	-9.01271	7.57793e-19	2.03019e-17	-9.26567	-0.0951089	0.00159652	0.118637	3.21524e-05
BRCA	SRSF7	apa_event_918	SRSF7	NAPA	0.261928	1.06668e-18	8.27343	3.37481e-16	7.10007e-15	19.0089	-0.0951089	0.00159652	-0.126523	9.15688e-06
BRCA	SRSF7	apa_event_918	SRSF7	NARF	-0.373185	1.20981e-37	-13.9287	4.91774e-41	6.57714e-39	-12.3804	-0.0951089	0.00159652	0.268145	1.43936e-21
BRCA	SRSF7	apa_event_918	SRSF7	NASP	-0.344006	6.91655e-32	-13.0438	1.68171e-36	1.68374e-34	-27.5745	-0.0951089	0.00159652	0.473315	3.08185e-69
BRCA	SRSF7	apa_event_918	SRSF7	NAT14	-0.122598	4.60108e-05	-4.55435	5.78117e-06	3.47786e-05	-11.2866	-0.0951089	0.00159652	0.0865505	0.00246061
BRCA	SRSF7	apa_event_918	SRSF7	NAT9	-0.301855	1.38018e-24	-10.0821	5.13302e-23	1.95057e-21	-12.0141	-0.0951089	0.00159652	0.192866	1.05286e-11
BRCA	SRSF7	apa_event_918	SRSF7	NATD1	0.163518	4.99796e-08	5.37663	9.08722e-08	7.26827e-07	5.8313	-0.0951089	0.00159652	-0.198933	2.26283e-12
BRCA	SRSF7	apa_event_918	SRSF7	NAV1	0.1578	1.45404e-07	5.39662	8.15243e-08	6.56527e-07	4.16433	-0.0951089	0.00159652	-0.193422	9.16558e-12
BRCA	SRSF7	apa_event_918	SRSF7	NBAS	0.247127	9.37237e-17	10.8815	2.20073e-26	1.08605e-24	9.21212	-0.0951089	0.00159652	-0.0665612	0.0199659
BRCA	SRSF7	apa_event_918	SRSF7	NBEA	0.336221	1.88881e-30	11.9804	2.39198e-31	1.69106e-29	5.25438	-0.0951089	0.00159652	-0.122077	1.87656e-05
BRCA	SRSF7	apa_event_918	SRSF7	NBEAL1	0.191665	1.49234e-10	7.27854	6.02764e-13	9.13805e-12	3.29835	-0.0951089	0.00159652	-0.107452	0.000167701
BRCA	SRSF7	apa_event_918	SRSF7	NBR1	0.487313	1.28607e-66	17.8947	8.95835e-64	4.40621e-61	47.8744	-0.0951089	0.00159652	-0.156603	3.7384e-08
BRCA	SRSF7	apa_event_918	SRSF7	NCAPD2	-0.195508	6.27141e-11	-7.2484	7.46323e-13	1.12019e-11	-30.2518	-0.0951089	0.00159652	0.346842	7.24888e-36
BRCA	SRSF7	apa_event_918	SRSF7	NCAPG	-0.255898	6.84141e-18	-9.25499	9.32115e-20	2.70305e-18	-9.65097	-0.0951089	0.00159652	0.391863	3.96531e-46
BRCA	SRSF7	apa_event_918	SRSF7	NCAPG2	-0.140183	3.08608e-06	-5.64166	2.09189e-08	1.83145e-07	-6.24832	-0.0951089	0.00159652	0.310243	1.12952e-28
BRCA	SRSF7	apa_event_918	SRSF7	NCAPH2	-0.317015	4.43912e-27	-11.3977	1.14269e-28	6.67644e-27	-24.9181	-0.0951089	0.00159652	0.202452	9.06584e-13
BRCA	SRSF7	apa_event_918	SRSF7	NCBP2-AS2	-0.396853	9.08574e-43	-14.7765	1.40966e-45	2.48845e-43	-39.7735	-0.0951089	0.00159652	0.217389	1.54709e-14
BRCA	SRSF7	apa_event_918	SRSF7	NCK1	-0.134331	7.87945e-06	-4.8153	1.65398e-06	1.09009e-05	-6.16024	-0.0951089	0.00159652	0.168854	2.86243e-09
BRCA	SRSF7	apa_event_918	SRSF7	NCL	-0.166602	2.76598e-08	-6.5446	8.76216e-11	1.04028e-09	-61.0596	-0.0951089	0.00159652	0.420116	1.94623e-53
BRCA	SRSF7	apa_event_918	SRSF7	NCLN	-0.239263	8.99218e-16	-8.5784	2.87881e-17	6.6925e-16	-19.3224	-0.0951089	0.00159652	0.127825	7.3867e-06
BRCA	SRSF7	apa_event_918	SRSF7	NCOA2	0.27922	3.93982e-21	9.6699	2.31037e-21	7.67222e-20	17.3167	-0.0951089	0.00159652	-0.0669827	0.0191933
BRCA	SRSF7	apa_event_918	SRSF7	NCOA4	0.343251	9.57038e-32	12.5051	7.55088e-34	6.33828e-32	99.8709	-0.0951089	0.00159652	-0.056885	0.0467994
BRCA	SRSF7	apa_event_918	SRSF7	NCOA7	-0.221337	1.15843e-13	-7.22065	9.07984e-13	1.35043e-11	-16.7634	-0.0951089	0.00159652	0.208569	1.77591e-13
BRCA	SRSF7	apa_event_918	SRSF7	NCOR1	0.335933	2.13058e-30	11.5496	2.34259e-29	1.43859e-27	16.2269	-0.0951089	0.00159652	-0.0832697	0.00358031
BRCA	SRSF7	apa_event_918	SRSF7	NDFIP1	0.487721	9.65515e-67	18.87	6.87875e-70	4.6634e-67	50.805	-0.0951089	0.00159652	-0.101457	0.000382023
BRCA	SRSF7	apa_event_918	SRSF7	NDST1	0.325463	1.56422e-28	10.4254	1.94923e-24	8.28663e-23	29.0718	-0.0951089	0.00159652	-0.0962464	0.000754756
BRCA	SRSF7	apa_event_918	SRSF7	NDUFA1	-0.248969	5.45494e-17	-8.47516	6.68121e-17	1.50164e-15	-123.279	-0.0951089	0.00159652	0.0601332	0.0355677
BRCA	SRSF7	apa_event_918	SRSF7	NDUFA11	-0.293615	2.71753e-23	-10.189	1.87172e-23	7.36512e-22	-18.1976	-0.0951089	0.00159652	0.131866	3.74339e-06
BRCA	SRSF7	apa_event_918	SRSF7	NDUFA12	-0.183797	8.3296e-10	-5.82283	7.39113e-09	6.88174e-08	-11.907	-0.0951089	0.00159652	0.200709	1.42897e-12
BRCA	SRSF7	apa_event_918	SRSF7	NDUFA7	-0.162436	6.13553e-08	-5.73986	1.19455e-08	1.08135e-07	-2.61114	-0.0951089	0.00159652	0.126771	8.79058e-06
BRCA	SRSF7	apa_event_918	SRSF7	NDUFA8	-0.147805	8.5928e-07	-4.91851	9.91189e-07	6.77086e-06	-32.3956	-0.0951089	0.00159652	0.117223	3.99503e-05
BRCA	SRSF7	apa_event_918	SRSF7	NDUFA9	-0.255005	8.97214e-18	-9.006	8.02529e-19	2.14535e-17	-5.70829	-0.0951089	0.00159652	0.32399	2.92556e-31
BRCA	SRSF7	apa_event_918	SRSF7	NDUFAB1	-0.145094	1.36429e-06	-4.83469	1.5034e-06	9.97572e-06	-21.8146	-0.0951089	0.00159652	0.160072	1.84181e-08
BRCA	SRSF7	apa_event_918	SRSF7	NDUFAF1	0.120517	6.19299e-05	4.80583	1.73268e-06	1.13821e-05	5.54972	-0.0951089	0.00159652	-0.103384	0.000294579
BRCA	SRSF7	apa_event_918	SRSF7	NDUFAF2	-0.196549	4.94378e-11	-5.96076	3.28223e-09	3.20199e-08	-9.3978	-0.0951089	0.00159652	0.109765	0.000120664
BRCA	SRSF7	apa_event_918	SRSF7	NDUFAF4	-0.250651	3.31391e-17	-8.00679	2.7253e-15	5.25406e-14	-7.37285	-0.0951089	0.00159652	0.381413	1.3395e-43
BRCA	SRSF7	apa_event_918	SRSF7	NDUFAF5	-0.128521	1.92409e-05	-4.69081	3.02807e-06	1.91096e-05	-0.844701	-0.0951089	0.00159652	0.268864	1.11389e-21
BRCA	SRSF7	apa_event_918	SRSF7	NDUFAF7	-0.128505	1.92876e-05	-5.08625	4.22434e-07	3.05795e-06	-1.59694	-0.0951089	0.00159652	0.431582	1.30984e-56
BRCA	SRSF7	apa_event_918	SRSF7	NDUFAF8	-0.299853	2.87194e-24	-10.5713	4.72213e-25	2.10576e-23	-28.5591	-0.0951089	0.00159652	0.110656	0.000106114
BRCA	SRSF7	apa_event_918	SRSF7	NDUFB11	-0.307502	1.6921e-25	-10.8353	3.48784e-26	1.69543e-24	-111.484	-0.0951089	0.00159652	0.110311	0.000111535
BRCA	SRSF7	apa_event_918	SRSF7	NDUFB2	-0.294056	2.32277e-23	-10.5945	3.76336e-25	1.69098e-23	-25.8316	-0.0951089	0.00159652	0.0942634	0.000969772
BRCA	SRSF7	apa_event_918	SRSF7	NDUFB3	-0.22918	1.4539e-14	-7.65078	4.03756e-14	6.92264e-13	-24.9186	-0.0951089	0.00159652	0.181513	1.63891e-10
BRCA	SRSF7	apa_event_918	SRSF7	NDUFB6	-0.175157	5.05656e-09	-5.54996	3.50218e-08	2.97185e-07	-16.9067	-0.0951089	0.00159652	0.249089	9.72808e-19
BRCA	SRSF7	apa_event_918	SRSF7	NDUFB7	-0.293136	3.22154e-23	-9.88371	3.25979e-22	1.16086e-20	-228.888	-0.0951089	0.00159652	0.0790632	0.00568667
BRCA	SRSF7	apa_event_918	SRSF7	NDUFB8	-0.272771	3.33632e-20	-9.0595	5.07441e-19	1.38044e-17	-16.6482	-0.0951089	0.00159652	0.0826125	0.00385387
BRCA	SRSF7	apa_event_918	SRSF7	NDUFB9	-0.282932	1.12247e-21	-9.7972	7.23099e-22	2.50304e-20	-130.682	-0.0951089	0.00159652	0.12198	1.90562e-05
BRCA	SRSF7	apa_event_918	SRSF7	NDUFS3	-0.292423	4.14851e-23	-9.85413	4.28347e-22	1.51071e-20	-19.453	-0.0951089	0.00159652	0.177767	3.90547e-10
BRCA	SRSF7	apa_event_918	SRSF7	NDUFS5	-0.368458	1.13889e-36	-13.337	5.59398e-38	6.16395e-36	-514.515	-0.0951089	0.00159652	0.200825	1.38671e-12
BRCA	SRSF7	apa_event_918	SRSF7	NDUFS6	-0.348775	8.70325e-33	-12.4742	1.06522e-33	8.8508e-32	-93.315	-0.0951089	0.00159652	0.107928	0.000156795
BRCA	SRSF7	apa_event_918	SRSF7	NDUFV1	-0.225356	4.03802e-14	-7.39138	2.68967e-13	4.23266e-12	-34.192	-0.0951089	0.00159652	0.163585	8.85178e-09
BRCA	SRSF7	apa_event_918	SRSF7	NECAP2	-0.239489	8.43661e-16	-8.27021	3.46216e-16	7.27616e-15	-9.04153	-0.0951089	0.00159652	0.174145	8.88393e-10
BRCA	SRSF7	apa_event_918	SRSF7	NECTIN1	-0.244816	1.83647e-16	-8.43316	9.38644e-17	2.08082e-15	-16.9516	-0.0951089	0.00159652	0.15566	4.52011e-08
BRCA	SRSF7	apa_event_918	SRSF7	NECTIN2	0.186532	4.62042e-10	5.45474	5.93318e-08	4.87388e-07	57.1851	-0.0951089	0.00159652	-0.118544	3.26192e-05
BRCA	SRSF7	apa_event_918	SRSF7	NECTIN4	-0.15305	3.43152e-07	-5.20149	2.31678e-07	1.74502e-06	-28.3719	-0.0951089	0.00159652	0.169205	2.65167e-09
BRCA	SRSF7	apa_event_918	SRSF7	NEDD4	0.282611	1.25209e-21	10.0747	5.50206e-23	2.0857e-21	4.55221	-0.0951089	0.00159652	-0.125382	1.10335e-05
BRCA	SRSF7	apa_event_918	SRSF7	NEDD4L	0.34111	2.39339e-31	12.113	5.68131e-32	4.19514e-30	13.2345	-0.0951089	0.00159652	-0.0574373	0.0447023
BRCA	SRSF7	apa_event_918	SRSF7	NEDD8	-0.166064	3.06922e-08	-5.75043	1.12411e-08	1.02126e-07	-11.4254	-0.0951089	0.00159652	0.120791	2.29886e-05
BRCA	SRSF7	apa_event_918	SRSF7	NEGR1	0.122352	4.76645e-05	4.79982	1.78451e-06	1.1698e-05	3.11302	-0.0951089	0.00159652	-0.189311	2.53375e-11
BRCA	SRSF7	apa_event_918	SRSF7	NEIL3	-0.204742	7.26024e-12	-7.62977	4.7181e-14	8.03355e-13	-2.58618	-0.0951089	0.00159652	0.33844	3.97333e-34
BRCA	SRSF7	apa_event_918	SRSF7	NEK11	0.406142	6.76021e-45	15.472	1.93161e-49	4.28745e-47	8.67943	-0.0951089	0.00159652	-0.069071	0.015738
BRCA	SRSF7	apa_event_918	SRSF7	NEK2	-0.148366	7.80086e-07	-5.40178	7.9265e-08	6.39457e-07	-11.6069	-0.0951089	0.00159652	0.367358	2.43192e-40
BRCA	SRSF7	apa_event_918	SRSF7	NEK7	0.227611	2.21576e-14	6.80458	1.58453e-11	2.05209e-10	16.0612	-0.0951089	0.00159652	-0.0752037	0.00854005
BRCA	SRSF7	apa_event_918	SRSF7	NEK9	0.454685	3.56893e-57	16.5323	1.48717e-55	4.67815e-53	15.0473	-0.0951089	0.00159652	-0.151955	9.42317e-08
BRCA	SRSF7	apa_event_918	SRSF7	NELFB	-0.162128	6.50279e-08	-5.75004	1.12662e-08	1.02341e-07	-19.0507	-0.0951089	0.00159652	0.187821	3.64265e-11
BRCA	SRSF7	apa_event_918	SRSF7	NELFCD	-0.120599	6.12144e-05	-4.69898	2.91151e-06	1.84266e-05	-14.3894	-0.0951089	0.00159652	0.198894	2.28531e-12
BRCA	SRSF7	apa_event_918	SRSF7	NELFE	-0.338037	8.80787e-31	-11.3472	1.92782e-28	1.10786e-26	-36.447	-0.0951089	0.00159652	0.248426	1.2085e-18
BRCA	SRSF7	apa_event_918	SRSF7	NEO1	0.281876	1.60752e-21	8.79269	4.87698e-18	1.21609e-16	15.2927	-0.0951089	0.00159652	-0.0847401	0.00303103
BRCA	SRSF7	apa_event_918	SRSF7	NF1	0.343911	7.20669e-32	11.2	8.7643e-28	4.80075e-26	9.57272	-0.0951089	0.00159652	-0.0582828	0.0416456
BRCA	SRSF7	apa_event_918	SRSF7	NFIA	0.17842	2.58583e-09	6.88396	9.29043e-12	1.23544e-10	13.077	-0.0951089	0.00159652	-0.0643879	0.0243953
BRCA	SRSF7	apa_event_918	SRSF7	NFIC	0.283708	8.6132e-22	9.19153	1.62121e-19	4.60483e-18	23.859	-0.0951089	0.00159652	-0.223218	2.90605e-15
BRCA	SRSF7	apa_event_918	SRSF7	NFIL3	-0.284197	7.28601e-22	-8.20948	5.59991e-16	1.15383e-14	-22.9131	-0.0951089	0.00159652	0.198339	2.63635e-12
BRCA	SRSF7	apa_event_918	SRSF7	NFKB2	-0.338056	8.73505e-31	-12.5421	4.99169e-34	4.24119e-32	-27.0296	-0.0951089	0.00159652	0.241605	1.08693e-17
BRCA	SRSF7	apa_event_918	SRSF7	NFKBIB	-0.36157	2.79529e-35	-13.2108	2.43602e-37	2.57594e-35	-24.8329	-0.0951089	0.00159652	0.144134	4.19707e-07
BRCA	SRSF7	apa_event_918	SRSF7	NFKBIE	-0.41724	1.5749e-47	-15.9491	3.69147e-52	9.5878e-50	-26.8541	-0.0951089	0.00159652	0.154807	5.36091e-08
BRCA	SRSF7	apa_event_918	SRSF7	NFKBIL1	-0.236668	1.86337e-15	-7.64345	4.26327e-14	7.29192e-13	-16.9571	-0.0951089	0.00159652	0.110623	0.000106628
BRCA	SRSF7	apa_event_918	SRSF7	NFYC	-0.203918	8.83865e-12	-7.74898	1.94024e-14	3.4361e-13	-7.26797	-0.0951089	0.00159652	0.240382	1.60004e-17
BRCA	SRSF7	apa_event_918	SRSF7	NGEF	-0.151839	4.25326e-07	-5.18756	2.49294e-07	1.86875e-06	-2.20649	-0.0951089	0.00159652	0.138592	1.15434e-06
BRCA	SRSF7	apa_event_918	SRSF7	NHS	0.219505	1.86015e-13	7.37311	3.06717e-13	4.79758e-12	2.3733	-0.0951089	0.00159652	-0.0733007	0.010371
BRCA	SRSF7	apa_event_918	SRSF7	NHSL1	-0.183485	8.90283e-10	-5.9317	3.90002e-09	3.76759e-08	-3.23141	-0.0951089	0.00159652	0.132699	3.24552e-06
BRCA	SRSF7	apa_event_918	SRSF7	NIFK	-0.120925	5.84447e-05	-4.86562	1.29012e-06	8.6529e-06	-11.5026	-0.0951089	0.00159652	0.34671	7.72675e-36
BRCA	SRSF7	apa_event_918	SRSF7	NIP7	-0.307811	1.50645e-25	-11.2588	4.7965e-28	2.67817e-26	-12.5125	-0.0951089	0.00159652	0.307237	3.9878e-28
BRCA	SRSF7	apa_event_918	SRSF7	NKIRAS1	0.268653	1.26746e-19	10.0604	6.29282e-23	2.37432e-21	4.10543	-0.0951089	0.00159652	-0.0805873	0.00482031
BRCA	SRSF7	apa_event_918	SRSF7	NLRC5	-0.261172	1.34999e-18	-10.2233	1.35125e-23	5.37685e-22	-9.95884	-0.0951089	0.00159652	0.157016	3.43915e-08
BRCA	SRSF7	apa_event_918	SRSF7	NME1	-0.212929	9.83698e-13	-7.47581	1.46007e-13	2.36285e-12	-54.1682	-0.0951089	0.00159652	0.102254	0.000343296
BRCA	SRSF7	apa_event_918	SRSF7	NME2	-0.153223	3.3269e-07	-5.3418	1.09703e-07	8.67058e-07	-41.1701	-0.0951089	0.00159652	0.0625734	0.0287214
BRCA	SRSF7	apa_event_918	SRSF7	NMI	-0.312616	2.42996e-26	-11.9248	4.35048e-31	3.02062e-29	-15.3696	-0.0951089	0.00159652	0.259808	2.66071e-20
BRCA	SRSF7	apa_event_918	SRSF7	NMRAL1	-0.147835	8.54944e-07	-5.00377	6.44571e-07	4.53492e-06	-13.0229	-0.0951089	0.00159652	0.103906	0.000274346
BRCA	SRSF7	apa_event_918	SRSF7	NNT	0.161191	7.7547e-08	4.77163	2.04807e-06	1.32946e-05	7.09762	-0.0951089	0.00159652	-0.0795104	0.00541896
BRCA	SRSF7	apa_event_918	SRSF7	NOB1	-0.214608	6.46211e-13	-7.08821	2.2932e-12	3.26382e-11	-17.2345	-0.0951089	0.00159652	0.206195	3.36437e-13
BRCA	SRSF7	apa_event_918	SRSF7	NOC2L	-0.252808	1.74029e-17	-9.44032	1.81769e-20	5.60034e-19	-23.7347	-0.0951089	0.00159652	0.222151	3.96015e-15
BRCA	SRSF7	apa_event_918	SRSF7	NOC4L	-0.264415	4.88644e-19	-9.2294	1.16566e-19	3.35212e-18	-15.374	-0.0951089	0.00159652	0.230507	3.35721e-16
BRCA	SRSF7	apa_event_918	SRSF7	NOL10	-0.187012	4.16288e-10	-6.85511	1.12873e-11	1.48658e-10	-10.0518	-0.0951089	0.00159652	0.349649	1.85067e-36
BRCA	SRSF7	apa_event_918	SRSF7	NOL12	-0.34922	7.1607e-33	-12.6519	1.45666e-34	1.28314e-32	-2.44129	-0.0951089	0.00159652	0.233115	1.52305e-16
BRCA	SRSF7	apa_event_918	SRSF7	NOL7	-0.195892	5.74569e-11	-6.9854	4.65856e-12	6.40774e-11	-22.0861	-0.0951089	0.00159652	0.317817	4.41063e-30
BRCA	SRSF7	apa_event_918	SRSF7	NOMO3	0.173331	7.31945e-09	5.95777	3.34104e-09	3.25609e-08	1.07429	-0.0951089	0.00159652	-0.112864	7.68603e-05
BRCA	SRSF7	apa_event_918	SRSF7	NOP10	-0.402244	5.38704e-44	-13.9607	3.33935e-41	4.51236e-39	-141.458	-0.0951089	0.00159652	0.1623	1.15944e-08
BRCA	SRSF7	apa_event_918	SRSF7	NOP16	-0.388513	6.48916e-41	-14.5748	1.76612e-44	2.91935e-42	-17.6476	-0.0951089	0.00159652	0.314786	1.63311e-29
BRCA	SRSF7	apa_event_918	SRSF7	NOP2	-0.286677	3.10101e-22	-10.5468	6.00037e-25	2.65427e-23	-24.4944	-0.0951089	0.00159652	0.341729	8.41056e-35
BRCA	SRSF7	apa_event_918	SRSF7	NOP56	-0.277963	6.0013e-21	-10.0544	6.65445e-23	2.50589e-21	-28.2655	-0.0951089	0.00159652	0.346186	9.9551e-36
BRCA	SRSF7	apa_event_918	SRSF7	NOP58	-0.242816	3.27009e-16	-9.20597	1.42971e-19	4.08014e-18	-29.5794	-0.0951089	0.00159652	0.575737	8.32472e-109
BRCA	SRSF7	apa_event_918	SRSF7	NOTCH1	-0.227961	2.01755e-14	-8.83838	3.32374e-18	8.41263e-17	-13.3238	-0.0951089	0.00159652	0.0906455	0.00151397
BRCA	SRSF7	apa_event_918	SRSF7	NPFFR1	-0.193665	9.52491e-11	-7.45326	1.71984e-13	2.76263e-12	-0.329442	-0.0951089	0.00159652	0.164943	6.63934e-09
BRCA	SRSF7	apa_event_918	SRSF7	NPLOC4	-0.162624	5.92153e-08	-6.34427	3.1427e-10	3.48855e-09	-10.7679	-0.0951089	0.00159652	0.0959716	0.000781643
BRCA	SRSF7	apa_event_918	SRSF7	NPM2	-0.266357	2.64035e-19	-9.08729	3.99567e-19	1.0969e-17	-1.93731	-0.0951089	0.00159652	0.217461	1.51572e-14
BRCA	SRSF7	apa_event_918	SRSF7	NPM3	-0.331216	1.50663e-29	-11.9928	2.09099e-31	1.4843e-29	-63.7997	-0.0951089	0.00159652	0.29754	2.11029e-26
BRCA	SRSF7	apa_event_918	SRSF7	NPNT	0.283794	8.36243e-22	9.80238	6.89509e-22	2.39081e-20	107.046	-0.0951089	0.00159652	-0.129454	5.63003e-06
BRCA	SRSF7	apa_event_918	SRSF7	NPTN	0.2585	3.08592e-18	8.26033	3.74467e-16	7.84452e-15	31.5906	-0.0951089	0.00159652	-0.126131	9.76464e-06
BRCA	SRSF7	apa_event_918	SRSF7	NR1H3	-0.266546	2.486e-19	-7.282	5.88105e-13	8.92596e-12	-8.08159	-0.0951089	0.00159652	0.0691158	0.0156702
BRCA	SRSF7	apa_event_918	SRSF7	NR1I2	-0.13627	5.80062e-06	-5.63011	2.2331e-08	1.94743e-07	-0.139835	-0.0951089	0.00159652	0.170938	1.81326e-09
BRCA	SRSF7	apa_event_918	SRSF7	NR2C2AP	-0.182873	1.01441e-09	-7.93982	4.56237e-15	8.60426e-14	-20.3726	-0.0951089	0.00159652	0.268008	1.51135e-21
BRCA	SRSF7	apa_event_918	SRSF7	NR3C1	0.225431	3.95883e-14	6.55263	8.31881e-11	9.90312e-10	11.532	-0.0951089	0.00159652	-0.10093	0.000409883
BRCA	SRSF7	apa_event_918	SRSF7	NRBP1	-0.237893	1.32244e-15	-8.87548	2.43161e-18	6.22891e-17	-20.7322	-0.0951089	0.00159652	0.154339	5.88525e-08
BRCA	SRSF7	apa_event_918	SRSF7	NRBP2	-0.143879	1.67395e-06	-5.50137	4.588e-08	3.8293e-07	-9.98141	-0.0951089	0.00159652	0.176079	5.74086e-10
BRCA	SRSF7	apa_event_918	SRSF7	NRDC	-0.12124	5.58846e-05	-4.92101	9.78808e-07	6.69208e-06	-11.0645	-0.0951089	0.00159652	0.126419	9.31366e-06
BRCA	SRSF7	apa_event_918	SRSF7	NRIP1	0.352203	1.91817e-33	12.7997	2.7403e-35	2.53371e-33	57.8385	-0.0951089	0.00159652	-0.0971609	0.000671306
BRCA	SRSF7	apa_event_918	SRSF7	NRM	-0.29693	8.29035e-24	-10.4269	1.91962e-24	8.16492e-23	-19.2376	-0.0951089	0.00159652	0.246322	2.39664e-18
BRCA	SRSF7	apa_event_918	SRSF7	NRTN	-0.186644	4.50959e-10	-6.91724	7.41509e-12	9.97076e-11	-5.99959	-0.0951089	0.00159652	0.280323	1.68164e-23
BRCA	SRSF7	apa_event_918	SRSF7	NSF	0.189608	2.35579e-10	5.52864	3.9438e-08	3.32228e-07	12.41	-0.0951089	0.00159652	-0.0632887	0.0269429
BRCA	SRSF7	apa_event_918	SRSF7	NSUN2	-0.143698	1.72549e-06	-5.61332	2.45504e-08	2.12876e-07	-12.6714	-0.0951089	0.00159652	0.19322	9.6382e-12
BRCA	SRSF7	apa_event_918	SRSF7	NSUN5	-0.314483	1.18515e-26	-11.1882	9.88689e-28	5.39493e-26	-14.8022	-0.0951089	0.00159652	0.266345	2.72564e-21
BRCA	SRSF7	apa_event_918	SRSF7	NT5C	-0.232888	5.30434e-15	-7.54133	9.05022e-14	1.49667e-12	-17.7067	-0.0951089	0.00159652	0.0954031	0.000840128
BRCA	SRSF7	apa_event_918	SRSF7	NT5DC2	-0.364432	7.4663e-36	-13.2336	1.8696e-37	1.99172e-35	-39.6496	-0.0951089	0.00159652	0.220127	7.09355e-15
BRCA	SRSF7	apa_event_918	SRSF7	NTMT1	-0.294396	2.05707e-23	-10.007	1.03647e-22	3.84302e-21	-7.05228	-0.0951089	0.00159652	0.161655	1.32631e-08
BRCA	SRSF7	apa_event_918	SRSF7	NUCB2	0.140883	2.7519e-06	4.91738	9.96798e-07	6.80651e-06	24.5129	-0.0951089	0.00159652	-0.163368	9.26594e-09
BRCA	SRSF7	apa_event_918	SRSF7	NUDC	-0.214881	6.03351e-13	-7.358	3.41866e-13	5.32077e-12	-38.9763	-0.0951089	0.00159652	0.137393	1.42962e-06
BRCA	SRSF7	apa_event_918	SRSF7	NUDCD1	-0.146116	1.1472e-06	-5.12482	3.45958e-07	2.538e-06	-7.36774	-0.0951089	0.00159652	0.269339	9.39647e-22
BRCA	SRSF7	apa_event_918	SRSF7	NUDCD3	0.185192	6.17405e-10	5.36245	9.81259e-08	7.81065e-07	5.86907	-0.0951089	0.00159652	-0.121602	2.02303e-05
BRCA	SRSF7	apa_event_918	SRSF7	NUDT1	-0.421713	1.28195e-48	-15.5897	4.16903e-50	9.62379e-48	-24.2137	-0.0951089	0.00159652	0.175508	6.53379e-10
BRCA	SRSF7	apa_event_918	SRSF7	NUDT12	0.456564	1.08608e-57	16.9407	5.62597e-58	2.02455e-55	17.0893	-0.0951089	0.00159652	-0.109045	0.000133784
BRCA	SRSF7	apa_event_918	SRSF7	NUDT16	0.385822	2.50665e-40	13.7986	2.35291e-40	3.01577e-38	10.0848	-0.0951089	0.00159652	-0.124655	1.24138e-05
BRCA	SRSF7	apa_event_918	SRSF7	NUDT5	-0.292802	3.62805e-23	-11.1637	1.26974e-27	6.87355e-26	-25.6717	-0.0951089	0.00159652	0.283648	4.79848e-24
BRCA	SRSF7	apa_event_918	SRSF7	NUF2	-0.242477	3.60337e-16	-8.70957	9.75341e-18	2.36669e-16	-14.8821	-0.0951089	0.00159652	0.365373	6.81102e-40
BRCA	SRSF7	apa_event_918	SRSF7	NUMA1	0.285884	4.079e-22	9.57348	5.52262e-21	1.77706e-19	33.7593	-0.0951089	0.00159652	-0.103922	0.000273752
BRCA	SRSF7	apa_event_918	SRSF7	NUMBL	-0.192822	1.15155e-10	-6.49103	1.23724e-10	1.44278e-09	-4.96428	-0.0951089	0.00159652	0.120826	2.28611e-05
BRCA	SRSF7	apa_event_918	SRSF7	NUP62	-0.151166	4.78887e-07	-6.10099	1.41322e-09	1.44539e-08	-10.1066	-0.0951089	0.00159652	0.26947	8.9673e-22
BRCA	SRSF7	apa_event_918	SRSF7	NUP85	-0.27298	3.11603e-20	-10.2423	1.12813e-23	4.51704e-22	-13.0132	-0.0951089	0.00159652	0.390243	9.91568e-46
BRCA	SRSF7	apa_event_918	SRSF7	NUP93	-0.343018	1.05792e-31	-13.2097	2.46957e-37	2.61046e-35	-8.0992	-0.0951089	0.00159652	0.276754	6.34175e-23
BRCA	SRSF7	apa_event_918	SRSF7	NUSAP1	-0.175523	4.69298e-09	-6.45072	1.60124e-10	1.84221e-09	-23.7226	-0.0951089	0.00159652	0.35009	1.49185e-36
BRCA	SRSF7	apa_event_918	SRSF7	NUTF2	-0.418332	8.56678e-48	-15.7936	2.88126e-51	7.11113e-49	-52.3385	-0.0951089	0.00159652	0.238932	2.52363e-17
BRCA	SRSF7	apa_event_918	SRSF7	NXF1	-0.107136	0.000373863	-4.49724	7.5397e-06	4.44555e-05	-5.96509	-0.0951089	0.00159652	0.349333	2.16011e-36
BRCA	SRSF7	apa_event_918	SRSF7	NXN	-0.321472	7.69774e-28	-11.8447	1.02724e-30	6.94715e-29	-17.8729	-0.0951089	0.00159652	0.100325	0.000444175
BRCA	SRSF7	apa_event_918	SRSF7	NXT1	-0.270883	6.17034e-20	-9.314	5.55544e-20	1.64239e-18	-27.7237	-0.0951089	0.00159652	0.27126	4.71181e-22
BRCA	SRSF7	apa_event_918	SRSF7	OASL	-0.189997	2.16197e-10	-6.88555	9.19079e-12	1.22285e-10	-19.9478	-0.0951089	0.00159652	0.0649397	0.0231967
BRCA	SRSF7	apa_event_918	SRSF7	OAZ1	-0.189139	2.61256e-10	-6.19396	8.00556e-10	8.44814e-09	-90.5806	-0.0951089	0.00159652	0.0995616	0.000491239
BRCA	SRSF7	apa_event_918	SRSF7	OCIAD2	-0.21246	1.1055e-12	-7.72911	2.25188e-14	3.96208e-13	-21.2794	-0.0951089	0.00159652	0.219885	7.60332e-15
BRCA	SRSF7	apa_event_918	SRSF7	OCLN	0.261303	1.29604e-18	9.08735	3.99371e-19	1.09639e-17	6.99357	-0.0951089	0.00159652	-0.0576793	0.0438085
BRCA	SRSF7	apa_event_918	SRSF7	ODAM	-0.131635	1.19803e-05	-4.87254	1.24656e-06	8.38077e-06	-10.5608	-0.0951089	0.00159652	0.0722175	0.0115623
BRCA	SRSF7	apa_event_918	SRSF7	ODC1	-0.235449	2.61615e-15	-8.42458	1.006e-16	2.22384e-15	-47.9507	-0.0951089	0.00159652	0.273365	2.19678e-22
BRCA	SRSF7	apa_event_918	SRSF7	ODF3B	-0.266113	2.85333e-19	-9.7666	9.57078e-22	3.28008e-20	-23.3723	-0.0951089	0.00159652	0.0905264	0.00153592
BRCA	SRSF7	apa_event_918	SRSF7	OGFR	-0.20405	8.56443e-12	-7.5255	1.01622e-13	1.67174e-12	-15.6409	-0.0951089	0.00159652	0.0992669	0.000510627
BRCA	SRSF7	apa_event_918	SRSF7	OIP5	-0.278312	5.34076e-21	-9.82758	5.46962e-22	1.91226e-20	-5.79365	-0.0951089	0.00159652	0.351429	7.73073e-37
BRCA	SRSF7	apa_event_918	SRSF7	OLFM2	-0.195032	6.98957e-11	-5.6648	1.83452e-08	1.61881e-07	-19.527	-0.0951089	0.00159652	0.0705406	0.0136462
BRCA	SRSF7	apa_event_918	SRSF7	OOEP	-0.137238	4.97052e-06	-5.27472	1.57181e-07	1.21408e-06	-0.60339	-0.0951089	0.00159652	0.0660213	0.0209951
BRCA	SRSF7	apa_event_918	SRSF7	OPHN1	0.226168	3.25564e-14	8.27405	3.35826e-16	7.0667e-15	4.36775	-0.0951089	0.00159652	-0.0701378	0.0141935
BRCA	SRSF7	apa_event_918	SRSF7	OPN3	-0.132746	1.00907e-05	-4.96285	7.93078e-07	5.50139e-06	-3.58239	-0.0951089	0.00159652	0.0763627	0.00757185
BRCA	SRSF7	apa_event_918	SRSF7	OPTN	-0.313004	2.09413e-26	-9.88513	3.21748e-22	1.14634e-20	-38.6781	-0.0951089	0.00159652	0.0569173	0.0466746
BRCA	SRSF7	apa_event_918	SRSF7	ORC1	-0.325001	1.88332e-28	-12.0091	1.75343e-31	1.25138e-29	-7.67203	-0.0951089	0.00159652	0.374362	6.05495e-42
BRCA	SRSF7	apa_event_918	SRSF7	ORC6	-0.355775	3.8902e-34	-13.4841	9.92779e-39	1.14794e-36	-6.78934	-0.0951089	0.00159652	0.366655	3.5049e-40
BRCA	SRSF7	apa_event_918	SRSF7	OSBP	0.197835	3.67823e-11	6.06724	1.73371e-09	1.75311e-08	13.4175	-0.0951089	0.00159652	-0.141228	7.1687e-07
BRCA	SRSF7	apa_event_918	SRSF7	OSBPL8	0.246396	1.16037e-16	8.61056	2.21072e-17	5.19337e-16	21.4083	-0.0951089	0.00159652	-0.0746947	0.00899913
BRCA	SRSF7	apa_event_918	SRSF7	OST4	-0.261414	1.2521e-18	-8.91953	1.67527e-18	4.35363e-17	-164.997	-0.0951089	0.00159652	0.132397	3.41803e-06
BRCA	SRSF7	apa_event_918	SRSF7	OSTC	-0.14038	2.98819e-06	-4.78296	1.93796e-06	1.26295e-05	-28.5992	-0.0951089	0.00159652	0.138865	1.09932e-06
BRCA	SRSF7	apa_event_918	SRSF7	OSTF1	-0.211389	1.44193e-12	-6.93214	6.70088e-12	9.05486e-11	-21.8214	-0.0951089	0.00159652	0.0589121	0.0394869
BRCA	SRSF7	apa_event_918	SRSF7	OTUB1	-0.229265	1.42081e-14	-8.32189	2.2942e-16	4.90383e-15	-17.9353	-0.0951089	0.00159652	0.0996579	0.000485057
BRCA	SRSF7	apa_event_918	SRSF7	OTUD7A	0.231522	7.70578e-15	7.63113	4.67084e-14	7.95662e-13	0.330952	-0.0951089	0.00159652	-0.0769443	0.00712408
BRCA	SRSF7	apa_event_918	SRSF7	OTUD7B	0.321469	7.70934e-28	10.2982	6.61708e-24	2.6983e-22	10.9272	-0.0951089	0.00159652	-0.129152	5.92221e-06
BRCA	SRSF7	apa_event_918	SRSF7	OTULIN	-0.112074	0.000196944	-5.28858	1.45974e-07	1.13287e-06	-2.86558	-0.0951089	0.00159652	0.110977	0.000101295
BRCA	SRSF7	apa_event_918	SRSF7	OTX1	-0.17497	5.25298e-09	-6.78118	1.85274e-11	2.38068e-10	-2.94054	-0.0951089	0.00159652	0.256689	7.71639e-20
BRCA	SRSF7	apa_event_918	SRSF7	OXLD1	-0.271843	4.51677e-20	-9.28402	7.22827e-20	2.11618e-18	-27.6864	-0.0951089	0.00159652	0.0799879	0.00514568
BRCA	SRSF7	apa_event_918	SRSF7	P2RX5	-0.212958	9.76606e-13	-7.87757	7.34016e-15	1.35615e-13	-1.94862	-0.0951089	0.00159652	0.196061	4.71427e-12
BRCA	SRSF7	apa_event_918	SRSF7	P2RY11	-0.164941	3.80949e-08	-6.58535	6.72828e-11	8.09808e-10	-3.93705	-0.0951089	0.00159652	0.144118	4.20996e-07
BRCA	SRSF7	apa_event_918	SRSF7	P4HTM	0.207777	3.49416e-12	6.71752	2.82807e-11	3.55759e-10	9.15296	-0.0951089	0.00159652	-0.112865	7.68443e-05
BRCA	SRSF7	apa_event_918	SRSF7	PA2G4	-0.17869	2.44474e-09	-6.01446	2.38183e-09	2.36601e-08	-26.5955	-0.0951089	0.00159652	0.274058	1.70693e-22
BRCA	SRSF7	apa_event_918	SRSF7	PABPC1	-0.125196	3.15392e-05	-5.18449	2.53345e-07	1.89712e-06	-434.723	-0.0951089	0.00159652	0.181779	1.53998e-10
BRCA	SRSF7	apa_event_918	SRSF7	PABPC4	-0.265811	3.14043e-19	-10.2237	1.34568e-23	5.35541e-22	-33.1203	-0.0951089	0.00159652	0.2133	4.86072e-14
BRCA	SRSF7	apa_event_918	SRSF7	PABPN1	-0.318766	2.2379e-27	-11.8339	1.15357e-30	7.77377e-29	-31.3686	-0.0951089	0.00159652	0.400851	2.23399e-48
BRCA	SRSF7	apa_event_918	SRSF7	PACS2	-0.148857	7.16572e-07	-5.13084	3.35307e-07	2.46497e-06	-3.19222	-0.0951089	0.00159652	0.109119	0.000132375
BRCA	SRSF7	apa_event_918	SRSF7	PACSIN3	-0.301003	1.8862e-24	-10.5391	6.46212e-25	2.85143e-23	-34.8922	-0.0951089	0.00159652	0.159375	2.12596e-08
BRCA	SRSF7	apa_event_918	SRSF7	PAFAH2	0.31521	8.94717e-27	10.9147	1.57701e-26	7.86729e-25	9.85352	-0.0951089	0.00159652	-0.158254	2.67438e-08
BRCA	SRSF7	apa_event_918	SRSF7	PAK1IP1	-0.263908	5.73182e-19	-9.42393	2.10289e-20	6.44453e-19	-21.3042	-0.0951089	0.00159652	0.346224	9.77042e-36
BRCA	SRSF7	apa_event_918	SRSF7	PALLD	0.145985	1.1732e-06	4.77584	2.00651e-06	1.30439e-05	20.9956	-0.0951089	0.00159652	-0.100472	0.000435582
BRCA	SRSF7	apa_event_918	SRSF7	PALM	0.178589	2.49653e-09	6.77934	1.87558e-11	2.40854e-10	13.963	-0.0951089	0.00159652	-0.164682	7.01834e-09
BRCA	SRSF7	apa_event_918	SRSF7	PANX1	-0.140195	3.08002e-06	-4.82236	1.5975e-06	1.05546e-05	-5.75561	-0.0951089	0.00159652	0.0604959	0.0344697
BRCA	SRSF7	apa_event_918	SRSF7	PANX2	-0.154586	2.60675e-07	-5.74953	1.12992e-08	1.02622e-07	-5.08188	-0.0951089	0.00159652	0.060062	0.0357869
BRCA	SRSF7	apa_event_918	SRSF7	PAPD5	0.162353	6.23216e-08	4.74678	2.3112e-06	1.4873e-05	2.62933	-0.0951089	0.00159652	-0.0964954	0.000731122
BRCA	SRSF7	apa_event_918	SRSF7	PAPD7	-0.234244	3.6524e-15	-9.18764	1.67694e-19	4.75703e-18	-8.89326	-0.0951089	0.00159652	0.28052	1.56201e-23
BRCA	SRSF7	apa_event_918	SRSF7	PARD3B	0.289956	9.89686e-23	9.65326	2.68681e-21	8.87391e-20	3.4373	-0.0951089	0.00159652	-0.196168	4.5877e-12
BRCA	SRSF7	apa_event_918	SRSF7	PARL	-0.277581	6.81857e-21	-9.83388	5.16163e-22	1.80834e-20	-22.8893	-0.0951089	0.00159652	0.207998	2.07269e-13
BRCA	SRSF7	apa_event_918	SRSF7	PARP10	-0.126516	2.5961e-05	-4.6806	3.18e-06	1.99965e-05	-17.425	-0.0951089	0.00159652	0.0942612	0.000970039
BRCA	SRSF7	apa_event_918	SRSF7	PARP12	-0.212958	9.76714e-13	-8.08147	1.52738e-15	3.01769e-14	-13.2511	-0.0951089	0.00159652	0.147907	2.06146e-07
BRCA	SRSF7	apa_event_918	SRSF7	PARPBP	-0.122373	4.75235e-05	-4.57837	5.16553e-06	3.13386e-05	-1.60203	-0.0951089	0.00159652	0.358599	2.1699e-38
BRCA	SRSF7	apa_event_918	SRSF7	PARVA	0.194879	7.2364e-11	6.20767	7.35707e-10	7.79957e-09	11.5075	-0.0951089	0.00159652	-0.275631	9.59183e-23
BRCA	SRSF7	apa_event_918	SRSF7	PATL1	-0.194464	7.95029e-11	-8.43804	9.02391e-17	2.00366e-15	-16.643	-0.0951089	0.00159652	0.23974	1.95799e-17
BRCA	SRSF7	apa_event_918	SRSF7	PAXX	-0.361318	3.13905e-35	-12.9917	3.06117e-36	3.01341e-34	-66.1297	-0.0951089	0.00159652	0.196846	3.86184e-12
BRCA	SRSF7	apa_event_918	SRSF7	PBDC1	-0.254444	1.06306e-17	-9.32486	5.04907e-20	1.49803e-18	-24.6944	-0.0951089	0.00159652	0.22203	4.10103e-15
BRCA	SRSF7	apa_event_918	SRSF7	PBK	-0.145324	1.31233e-06	-5.72238	1.32068e-08	1.18845e-07	-11.2846	-0.0951089	0.00159652	0.302802	2.49559e-27
BRCA	SRSF7	apa_event_918	SRSF7	PBLD	0.152813	3.57888e-07	5.78341	9.29204e-09	8.53681e-08	1.95448	-0.0951089	0.00159652	-0.126839	8.69303e-06
BRCA	SRSF7	apa_event_918	SRSF7	PBX1	0.344588	5.38207e-32	11.2574	4.86354e-28	2.71446e-26	46.7668	-0.0951089	0.00159652	-0.0926772	0.00118115
BRCA	SRSF7	apa_event_918	SRSF7	PCBP4	-0.323725	3.14074e-28	-11.7048	4.55761e-30	2.94458e-28	-16.4384	-0.0951089	0.00159652	0.185628	6.18149e-11
BRCA	SRSF7	apa_event_918	SRSF7	PCCA	0.174461	5.82547e-09	6.6537	4.30607e-11	5.3024e-10	4.23624	-0.0951089	0.00159652	-0.0909757	0.00145457
BRCA	SRSF7	apa_event_918	SRSF7	PCDHGA10	0.126755	2.50557e-05	4.87072	1.25787e-06	8.45149e-06	1.34617	-0.0951089	0.00159652	-0.108514	0.000144307
BRCA	SRSF7	apa_event_918	SRSF7	PCDHGA5	0.136689	5.4264e-06	4.81468	1.65904e-06	1.09319e-05	0.889025	-0.0951089	0.00159652	-0.0987487	0.000546453
BRCA	SRSF7	apa_event_918	SRSF7	PCDHGA7	0.183347	9.16979e-10	6.29183	4.36466e-10	4.7601e-09	0.919548	-0.0951089	0.00159652	-0.11852	3.27409e-05
BRCA	SRSF7	apa_event_918	SRSF7	PCDHGB5	0.157179	1.62924e-07	4.7923	1.85141e-06	1.21048e-05	2.23964	-0.0951089	0.00159652	-0.14597	2.97606e-07
BRCA	SRSF7	apa_event_918	SRSF7	PCDHGB7	0.168213	2.02166e-08	5.82142	7.45205e-09	6.93518e-08	1.52678	-0.0951089	0.00159652	-0.158162	2.72468e-08
BRCA	SRSF7	apa_event_918	SRSF7	PCDHGC3	0.119781	6.8715e-05	4.66127	3.48813e-06	2.17857e-05	3.53443	-0.0951089	0.00159652	-0.213018	5.25612e-14
BRCA	SRSF7	apa_event_918	SRSF7	PCGF1	-0.269578	9.40851e-20	-9.60314	4.22729e-21	1.37347e-19	-6.0798	-0.0951089	0.00159652	0.3653	7.07494e-40
BRCA	SRSF7	apa_event_918	SRSF7	PCLAF	-0.230622	9.84384e-15	-8.07605	1.59313e-15	3.14201e-14	-9.99268	-0.0951089	0.00159652	0.305545	8.0555e-28
BRCA	SRSF7	apa_event_918	SRSF7	PCMTD1	0.168438	1.93447e-08	5.78992	8.94783e-09	8.23872e-08	19.2615	-0.0951089	0.00159652	-0.059605	0.0372203
BRCA	SRSF7	apa_event_918	SRSF7	PCNA	-0.218778	2.24207e-13	-7.57672	6.97898e-14	1.16773e-12	-107.721	-0.0951089	0.00159652	0.389962	1.1616e-45
BRCA	SRSF7	apa_event_918	SRSF7	PCNX1	0.268736	1.23409e-19	7.6561	3.88119e-14	6.66617e-13	5.05604	-0.0951089	0.00159652	-0.066257	0.0205403
BRCA	SRSF7	apa_event_918	SRSF7	PCNX3	-0.158563	1.26373e-07	-6.53646	9.23519e-11	1.09344e-09	-8.05951	-0.0951089	0.00159652	0.133432	2.86057e-06
BRCA	SRSF7	apa_event_918	SRSF7	PCSK5	0.143084	1.91181e-06	5.39167	8.37465e-08	6.73273e-07	1.51268	-0.0951089	0.00159652	-0.175893	5.98764e-10
BRCA	SRSF7	apa_event_918	SRSF7	PCSK6	0.279694	3.36007e-21	9.30212	6.1666e-20	1.81603e-18	11.9434	-0.0951089	0.00159652	-0.165277	6.18405e-09
BRCA	SRSF7	apa_event_918	SRSF7	PCYOX1	0.414668	6.54932e-47	12.8052	2.57454e-35	2.3847e-33	53.6377	-0.0951089	0.00159652	-0.239132	2.37031e-17
BRCA	SRSF7	apa_event_918	SRSF7	PDAP1	-0.395277	2.05459e-42	-14.6765	4.95124e-45	8.46129e-43	-68.5548	-0.0951089	0.00159652	0.224362	2.081e-15
BRCA	SRSF7	apa_event_918	SRSF7	PDCD2L	-0.303616	7.2063e-25	-10.6442	2.31184e-25	1.0557e-23	-9.71354	-0.0951089	0.00159652	0.304891	1.05587e-27
BRCA	SRSF7	apa_event_918	SRSF7	PDCD5	-0.420258	2.91185e-48	-16.0356	1.17187e-52	3.13091e-50	-64.2558	-0.0951089	0.00159652	0.312492	4.35446e-29
BRCA	SRSF7	apa_event_918	SRSF7	PDE1A	0.181397	1.38678e-09	6.51758	1.04307e-10	1.22722e-09	1.23861	-0.0951089	0.00159652	-0.155592	4.58192e-08
BRCA	SRSF7	apa_event_918	SRSF7	PDE6G	-0.227178	2.48761e-14	-8.22144	5.09494e-16	1.05387e-14	-1.57453	-0.0951089	0.00159652	0.119137	2.97612e-05
BRCA	SRSF7	apa_event_918	SRSF7	PDE7A	-0.229813	1.22553e-14	-8.99563	8.76834e-19	2.33605e-17	-14.4624	-0.0951089	0.00159652	0.320231	1.53796e-30
BRCA	SRSF7	apa_event_918	SRSF7	PDE9A	-0.210864	1.64127e-12	-7.80648	1.25848e-14	2.27142e-13	-6.75288	-0.0951089	0.00159652	0.179186	2.81684e-10
BRCA	SRSF7	apa_event_918	SRSF7	PDF	-0.215574	5.06751e-13	-7.60961	5.47657e-14	9.26311e-13	-2.04668	-0.0951089	0.00159652	0.119796	2.68595e-05
BRCA	SRSF7	apa_event_918	SRSF7	PDHA1	-0.316274	5.92255e-27	-10.5049	9.01464e-25	3.93361e-23	-22.2167	-0.0951089	0.00159652	0.145828	3.05719e-07
BRCA	SRSF7	apa_event_918	SRSF7	PDIA6	-0.249408	4.79054e-17	-9.38593	2.94514e-20	8.91439e-19	-82.8493	-0.0951089	0.00159652	0.164009	8.09254e-09
BRCA	SRSF7	apa_event_918	SRSF7	PDK1	-0.183474	8.92431e-10	-7.36733	3.19733e-13	4.99154e-12	-2.93391	-0.0951089	0.00159652	0.110556	0.00010766
BRCA	SRSF7	apa_event_918	SRSF7	PDK2	0.218282	2.54557e-13	6.85556	1.12532e-11	1.48232e-10	7.40449	-0.0951089	0.00159652	-0.128609	6.48481e-06
BRCA	SRSF7	apa_event_918	SRSF7	PDLIM5	0.139933	3.21497e-06	4.59619	4.74984e-06	2.89975e-05	20.6894	-0.0951089	0.00159652	-0.138351	1.20519e-06
BRCA	SRSF7	apa_event_918	SRSF7	PDP2	0.181424	1.37913e-09	4.88388	1.17825e-06	7.9525e-06	1.87416	-0.0951089	0.00159652	-0.0874318	0.00222008
BRCA	SRSF7	apa_event_918	SRSF7	PDPK1	0.440597	2.10667e-53	15.9348	4.46327e-52	1.15391e-49	7.539	-0.0951089	0.00159652	-0.0628595	0.0279982
BRCA	SRSF7	apa_event_918	SRSF7	PDXK	-0.346462	2.38904e-32	-12.2303	1.57679e-32	1.20986e-30	-29.6312	-0.0951089	0.00159652	0.0681307	0.0172197
BRCA	SRSF7	apa_event_918	SRSF7	PDXP	-0.114215	0.000147947	-4.44964	9.38678e-06	5.44245e-05	-0.307149	-0.0951089	0.00159652	0.0797921	0.0052562
BRCA	SRSF7	apa_event_918	SRSF7	PDZD8	0.28835	1.73507e-22	10.3271	5.01516e-24	2.06455e-22	6.62474	-0.0951089	0.00159652	-0.117005	4.13025e-05
BRCA	SRSF7	apa_event_918	SRSF7	PEAK1	0.181288	1.41912e-09	5.9549	3.39848e-09	3.30889e-08	2.45007	-0.0951089	0.00159652	-0.228971	5.3243e-16
BRCA	SRSF7	apa_event_918	SRSF7	PECR	0.239945	7.4159e-16	6.46429	1.46837e-10	1.69701e-09	5.94196	-0.0951089	0.00159652	-0.0809836	0.00461554
BRCA	SRSF7	apa_event_918	SRSF7	PELI1	-0.176178	4.10496e-09	-6.02362	2.2546e-09	2.24653e-08	-12.1862	-0.0951089	0.00159652	0.286796	1.44076e-24
BRCA	SRSF7	apa_event_918	SRSF7	PELP1	-0.131586	1.2071e-05	-4.80184	1.76694e-06	1.1591e-05	-7.36723	-0.0951089	0.00159652	0.206114	3.43784e-13
BRCA	SRSF7	apa_event_918	SRSF7	PERP	-0.205605	5.90426e-12	-7.32344	4.37773e-13	6.73588e-12	-121.019	-0.0951089	0.00159652	0.143037	5.14378e-07
BRCA	SRSF7	apa_event_918	SRSF7	PES1	-0.334295	4.21858e-30	-11.7931	1.78257e-30	1.18533e-28	-29.9908	-0.0951089	0.00159652	0.206868	2.80912e-13
BRCA	SRSF7	apa_event_918	SRSF7	PET100	-0.20104	1.74479e-11	-6.89568	8.58194e-12	1.14571e-10	-17.3294	-0.0951089	0.00159652	0.0792008	0.00560305
BRCA	SRSF7	apa_event_918	SRSF7	PEX11A	0.207235	3.98509e-12	7.90544	5.93512e-15	1.10668e-13	17.9038	-0.0951089	0.00159652	-0.0996086	0.000488214
BRCA	SRSF7	apa_event_918	SRSF7	PEX12	0.375947	3.20749e-38	13.2046	2.61951e-37	2.76424e-35	8.6723	-0.0951089	0.00159652	-0.146845	2.52286e-07
BRCA	SRSF7	apa_event_918	SRSF7	PEX16	-0.213624	8.27051e-13	-6.93659	6.50076e-12	8.79742e-11	-9.39601	-0.0951089	0.00159652	0.0639112	0.0254733
BRCA	SRSF7	apa_event_918	SRSF7	PEX19	0.408118	2.33627e-45	13.166	4.09755e-37	4.26982e-35	41.9491	-0.0951089	0.00159652	-0.132902	3.13431e-06
BRCA	SRSF7	apa_event_918	SRSF7	PFDN2	-0.431298	5.21711e-51	-16.045	1.03439e-52	2.7722e-50	-244.488	-0.0951089	0.00159652	0.262827	9.36444e-21
BRCA	SRSF7	apa_event_918	SRSF7	PFDN4	-0.126167	2.73377e-05	-4.89339	1.1237e-06	7.60935e-06	-10.6241	-0.0951089	0.00159652	0.207304	2.49848e-13
BRCA	SRSF7	apa_event_918	SRSF7	PFDN6	-0.37043	4.49001e-37	-13.118	7.14843e-37	7.33303e-35	-28.7224	-0.0951089	0.00159652	0.151156	1.10168e-07
BRCA	SRSF7	apa_event_918	SRSF7	PFKL	-0.288854	1.45524e-22	-10.0717	5.65849e-23	2.14289e-21	-28.4982	-0.0951089	0.00159652	0.123225	1.56269e-05
BRCA	SRSF7	apa_event_918	SRSF7	PFKP	-0.370684	3.98111e-37	-14.4331	1.02774e-43	1.62152e-41	-61.6364	-0.0951089	0.00159652	0.196665	4.04356e-12
BRCA	SRSF7	apa_event_918	SRSF7	PFN1	-0.448854	1.36398e-55	-16.6247	4.24374e-56	1.37608e-53	-568.673	-0.0951089	0.00159652	0.220991	5.53505e-15
BRCA	SRSF7	apa_event_918	SRSF7	PFN2	-0.108778	0.000302988	-4.87476	1.23289e-06	8.29524e-06	-34.3284	-0.0951089	0.00159652	0.210877	9.47468e-14
BRCA	SRSF7	apa_event_918	SRSF7	PGAM5	-0.215738	4.86112e-13	-7.70545	2.68772e-14	4.69202e-13	-14.4885	-0.0951089	0.00159652	0.358888	1.87495e-38
BRCA	SRSF7	apa_event_918	SRSF7	PGK1	-0.142584	2.07764e-06	-5.61092	2.48841e-08	2.15594e-07	-81.0518	-0.0951089	0.00159652	0.0799188	0.00518445
BRCA	SRSF7	apa_event_918	SRSF7	PGLYRP4	-0.206893	4.32886e-12	-7.33611	3.99887e-13	6.17869e-12	-2.05085	-0.0951089	0.00159652	0.0721272	0.0116669
BRCA	SRSF7	apa_event_918	SRSF7	PGP	-0.237472	1.48847e-15	-8.32099	2.31063e-16	4.93751e-15	-11.9449	-0.0951089	0.00159652	0.105481	0.000220878
BRCA	SRSF7	apa_event_918	SRSF7	PGPEP1	0.2977	6.27639e-24	10.5617	5.18735e-25	2.3059e-23	8.11636	-0.0951089	0.00159652	-0.129234	5.84194e-06
BRCA	SRSF7	apa_event_918	SRSF7	PGRMC2	0.290203	9.07555e-23	9.99337	1.17763e-22	4.34694e-21	34.4807	-0.0951089	0.00159652	-0.118696	3.18615e-05
BRCA	SRSF7	apa_event_918	SRSF7	PHB2	-0.187316	3.89548e-10	-6.75199	2.25021e-11	2.86341e-10	-73.9774	-0.0951089	0.00159652	0.31562	1.14095e-29
BRCA	SRSF7	apa_event_918	SRSF7	PHC2	-0.248196	6.84875e-17	-8.84026	3.27163e-18	8.28575e-17	-21.017	-0.0951089	0.00159652	0.151072	1.11977e-07
BRCA	SRSF7	apa_event_918	SRSF7	PHC3	0.290287	8.81069e-23	9.20391	1.45562e-19	4.15124e-18	7.39913	-0.0951089	0.00159652	-0.113026	7.50363e-05
BRCA	SRSF7	apa_event_918	SRSF7	PHF19	-0.27141	5.20044e-20	-9.47098	1.38343e-20	4.30512e-19	-7.26673	-0.0951089	0.00159652	0.346282	9.50129e-36
BRCA	SRSF7	apa_event_918	SRSF7	PHF5A	-0.33493	3.23917e-30	-11.9722	2.61101e-31	1.84096e-29	-27.5613	-0.0951089	0.00159652	0.305148	9.49444e-28
BRCA	SRSF7	apa_event_918	SRSF7	PHF7	0.180962	1.52008e-09	6.57825	7.04573e-11	8.46017e-10	1.79678	-0.0951089	0.00159652	-0.059352	0.0380347
BRCA	SRSF7	apa_event_918	SRSF7	PHGDH	-0.159621	1.03919e-07	-4.98006	7.26977e-07	5.07299e-06	-66.498	-0.0951089	0.00159652	0.108248	0.000149844
BRCA	SRSF7	apa_event_918	SRSF7	PHKB	0.226717	2.81308e-14	8.64241	1.70062e-17	4.03695e-16	10.6631	-0.0951089	0.00159652	-0.12203	1.8905e-05
BRCA	SRSF7	apa_event_918	SRSF7	PHKG2	-0.124646	3.41834e-05	-4.49843	7.49857e-06	4.42314e-05	-3.82601	-0.0951089	0.00159652	0.140196	8.64825e-07
BRCA	SRSF7	apa_event_918	SRSF7	PHLDA2	-0.273865	2.33145e-20	-9.78239	8.2827e-22	2.85333e-20	-34.7064	-0.0951089	0.00159652	0.081072	0.00457095
BRCA	SRSF7	apa_event_918	SRSF7	PHLDB2	0.188334	3.11797e-10	6.67746	3.68365e-11	4.57217e-10	6.02646	-0.0951089	0.00159652	-0.196599	4.11237e-12
BRCA	SRSF7	apa_event_918	SRSF7	PI4KA	0.282974	1.10661e-21	9.29832	6.37621e-20	1.87548e-18	10.8391	-0.0951089	0.00159652	-0.090358	0.00156748
BRCA	SRSF7	apa_event_918	SRSF7	PICK1	-0.205024	6.78654e-12	-6.88133	9.4573e-12	1.25652e-10	-5.69458	-0.0951089	0.00159652	0.142038	6.1822e-07
BRCA	SRSF7	apa_event_918	SRSF7	PIDD1	-0.15243	3.83103e-07	-5.47874	5.19895e-08	4.30577e-07	-3.56694	-0.0951089	0.00159652	0.25827	4.50593e-20
BRCA	SRSF7	apa_event_918	SRSF7	PIEZO2	0.203833	9.01948e-12	7.67455	3.3839e-14	5.84754e-13	8.53005	-0.0951089	0.00159652	-0.0805223	0.00485467
BRCA	SRSF7	apa_event_918	SRSF7	PIF1	-0.359114	8.58981e-35	-13.3163	7.12418e-38	7.79696e-36	-3.56241	-0.0951089	0.00159652	0.375586	3.14605e-42
BRCA	SRSF7	apa_event_918	SRSF7	PIGT	0.128004	2.07943e-05	4.73805	2.41108e-06	1.54688e-05	85.3798	-0.0951089	0.00159652	-0.1688	2.89629e-09
BRCA	SRSF7	apa_event_918	SRSF7	PIGV	0.336271	1.84975e-30	12.0428	1.21771e-31	8.78756e-30	10.1114	-0.0951089	0.00159652	-0.16089	1.55495e-08
BRCA	SRSF7	apa_event_918	SRSF7	PIH1D1	-0.204635	7.44894e-12	-6.7612	2.11657e-11	2.7017e-10	-15.8452	-0.0951089	0.00159652	0.0907166	0.00150099
BRCA	SRSF7	apa_event_918	SRSF7	PIK3CD	-0.239448	8.53557e-16	-8.87421	2.45785e-18	6.29353e-17	-7.78212	-0.0951089	0.00159652	0.164497	7.29828e-09
BRCA	SRSF7	apa_event_918	SRSF7	PIK3R2	-0.200844	1.82685e-11	-7.35957	3.38031e-13	5.26377e-12	-0.569952	-0.0951089	0.00159652	0.0802191	0.00501793
BRCA	SRSF7	apa_event_918	SRSF7	PIM1	-0.316179	6.14571e-27	-9.54326	7.24567e-21	2.30846e-19	-31.2218	-0.0951089	0.00159652	0.198876	2.29623e-12
BRCA	SRSF7	apa_event_918	SRSF7	PIN1	-0.142329	2.16769e-06	-4.48461	7.99262e-06	4.6917e-05	-5.63963	-0.0951089	0.00159652	0.0993132	0.000507533
BRCA	SRSF7	apa_event_918	SRSF7	PINK1	0.207675	3.58144e-12	6.94453	6.15887e-12	8.35691e-11	5.30534	-0.0951089	0.00159652	-0.290436	3.51579e-25
BRCA	SRSF7	apa_event_918	SRSF7	PINX1	-0.341042	2.46359e-31	-12.5536	4.38862e-34	3.74297e-32	-4.45402	-0.0951089	0.00159652	0.252679	2.96929e-19
BRCA	SRSF7	apa_event_918	SRSF7	PIR	-0.20261	1.20562e-11	-6.52168	1.01592e-10	1.19691e-09	-12.2355	-0.0951089	0.00159652	0.0654461	0.0221422
BRCA	SRSF7	apa_event_918	SRSF7	PITHD1	-0.165008	3.7606e-08	-5.82087	7.47599e-09	6.95617e-08	-12.3739	-0.0951089	0.00159652	0.265821	3.28004e-21
BRCA	SRSF7	apa_event_918	SRSF7	PITPNB	-0.132832	9.9568e-06	-5.20595	2.26306e-07	1.70718e-06	-8.15801	-0.0951089	0.00159652	0.271599	4.16934e-22
BRCA	SRSF7	apa_event_918	SRSF7	PITPNM2	-0.144511	1.50537e-06	-4.88961	1.14511e-06	7.74416e-06	-1.72876	-0.0951089	0.00159652	0.0614464	0.031728
BRCA	SRSF7	apa_event_918	SRSF7	PITRM1	-0.204358	7.95906e-12	-7.89823	6.27058e-15	1.16647e-13	-13.3845	-0.0951089	0.00159652	0.0878434	0.00211527
BRCA	SRSF7	apa_event_918	SRSF7	PITX1	-0.130383	1.45139e-05	-4.9289	9.40861e-07	6.45031e-06	-17.3114	-0.0951089	0.00159652	0.110085	0.000115236
BRCA	SRSF7	apa_event_918	SRSF7	PJA2	0.483893	1.4053e-65	17.478	3.2199e-61	1.38224e-58	65.1236	-0.0951089	0.00159652	-0.137347	1.44144e-06
BRCA	SRSF7	apa_event_918	SRSF7	PKD2	0.199634	2.42372e-11	5.55564	3.39292e-08	2.88474e-07	6.72815	-0.0951089	0.00159652	-0.0808083	0.00470512
BRCA	SRSF7	apa_event_918	SRSF7	PKMYT1	-0.266012	2.947e-19	-9.85804	4.13157e-22	1.45901e-20	-10.639	-0.0951089	0.00159652	0.303657	1.75658e-27
BRCA	SRSF7	apa_event_918	SRSF7	PKN1	-0.155811	2.08989e-07	-5.38803	8.54197e-08	6.85881e-07	-26.8189	-0.0951089	0.00159652	0.104544	0.000251371
BRCA	SRSF7	apa_event_918	SRSF7	PKP1	-0.201428	1.59293e-11	-7.13956	1.60409e-12	2.32229e-11	-38.3764	-0.0951089	0.00159652	0.157656	3.02027e-08
BRCA	SRSF7	apa_event_918	SRSF7	PKP3	-0.264487	4.77591e-19	-9.49208	1.14588e-20	3.59064e-19	-34.7198	-0.0951089	0.00159652	0.136283	1.73996e-06
BRCA	SRSF7	apa_event_918	SRSF7	PLA2G12A	0.465444	3.55503e-60	17.7272	9.63851e-63	4.4887e-60	27.2472	-0.0951089	0.00159652	-0.073945	0.00971538
BRCA	SRSF7	apa_event_918	SRSF7	PLA2R1	0.255639	7.40053e-18	6.01711	2.34437e-09	2.33087e-08	3.77083	-0.0951089	0.00159652	-0.0683953	0.0167909
BRCA	SRSF7	apa_event_918	SRSF7	PLAC8L1	-0.173196	7.52142e-09	-6.14158	1.10367e-09	1.14432e-08	-0.772009	-0.0951089	0.00159652	0.140703	7.88749e-07
BRCA	SRSF7	apa_event_918	SRSF7	PLAUR	-0.414567	6.92629e-47	-15.3257	1.28347e-48	2.71337e-46	-30.3934	-0.0951089	0.00159652	0.0750343	0.00869047
BRCA	SRSF7	apa_event_918	SRSF7	PLCB3	-0.329099	3.58533e-29	-11.6917	5.23533e-30	3.36803e-28	-15.3289	-0.0951089	0.00159652	0.12101	2.22117e-05
BRCA	SRSF7	apa_event_918	SRSF7	PLCG2	-0.246051	1.28304e-16	-8.42256	1.02252e-16	2.25883e-15	-5.15582	-0.0951089	0.00159652	0.121211	2.15181e-05
BRCA	SRSF7	apa_event_918	SRSF7	PLCH1	-0.22453	5.02234e-14	-8.19201	6.42672e-16	1.31664e-14	-6.0524	-0.0951089	0.00159652	0.225561	1.46377e-15
BRCA	SRSF7	apa_event_918	SRSF7	PLEKHB2	0.304112	5.99714e-25	10.1115	3.89209e-23	1.4933e-21	23.587	-0.0951089	0.00159652	-0.0791181	0.00565318
BRCA	SRSF7	apa_event_918	SRSF7	PLEKHG6	-0.242945	3.15072e-16	-7.09052	2.25673e-12	3.21432e-11	-7.19698	-0.0951089	0.00159652	0.0982018	0.000586788
BRCA	SRSF7	apa_event_918	SRSF7	PLEKHJ1	-0.256019	6.59299e-18	-9.08874	3.94602e-19	1.08377e-17	-13.2235	-0.0951089	0.00159652	0.217235	1.61601e-14
BRCA	SRSF7	apa_event_918	SRSF7	PLEKHM1	0.133365	9.16434e-06	4.4442	9.62356e-06	5.56897e-05	1.56599	-0.0951089	0.00159652	-0.101154	0.00039785
BRCA	SRSF7	apa_event_918	SRSF7	PLEKHM2	-0.257649	4.00755e-18	-8.63361	1.82858e-17	4.32815e-16	-14.2764	-0.0951089	0.00159652	0.0645614	0.0240128
BRCA	SRSF7	apa_event_918	SRSF7	PLEKHM3	0.12493	3.27933e-05	4.48139	8.11235e-06	4.75659e-05	0.93213	-0.0951089	0.00159652	-0.106878	0.000181812
BRCA	SRSF7	apa_event_918	SRSF7	PLEKHN1	-0.262423	9.13671e-19	-9.60769	4.05716e-21	1.32017e-19	-4.36762	-0.0951089	0.00159652	0.0719933	0.0118235
BRCA	SRSF7	apa_event_918	SRSF7	PLEKHO1	-0.377868	1.26452e-38	-14.1958	1.9097e-42	2.78748e-40	-21.7878	-0.0951089	0.00159652	0.175047	7.25176e-10
BRCA	SRSF7	apa_event_918	SRSF7	PLK1	-0.350233	4.58439e-33	-13.0047	2.6384e-36	2.60798e-34	-22.8806	-0.0951089	0.00159652	0.362327	3.2635e-39
BRCA	SRSF7	apa_event_918	SRSF7	PLK3	-0.215138	5.65621e-13	-5.31872	1.2421e-07	9.73988e-07	-5.41186	-0.0951089	0.00159652	0.154232	6.01206e-08
BRCA	SRSF7	apa_event_918	SRSF7	PLK4	-0.143418	1.80805e-06	-5.55231	3.4566e-08	2.93554e-07	-3.35859	-0.0951089	0.00159652	0.394073	1.12656e-46
BRCA	SRSF7	apa_event_918	SRSF7	PLP2	-0.271064	5.81773e-20	-9.92217	2.28339e-22	8.23458e-21	-194.996	-0.0951089	0.00159652	0.178552	3.26078e-10
BRCA	SRSF7	apa_event_918	SRSF7	PLPP1	0.143099	1.90712e-06	4.59586	4.75724e-06	2.90394e-05	19.4357	-0.0951089	0.00159652	-0.117279	3.96118e-05
BRCA	SRSF7	apa_event_918	SRSF7	PLPPR2	0.190028	2.14723e-10	5.5046	4.50661e-08	3.7655e-07	11.1612	-0.0951089	0.00159652	-0.145888	3.02237e-07
BRCA	SRSF7	apa_event_918	SRSF7	PLSCR1	-0.229809	1.22682e-14	-8.41979	1.04566e-16	2.30788e-15	-24.2358	-0.0951089	0.00159652	0.210534	1.04071e-13
BRCA	SRSF7	apa_event_918	SRSF7	PLSCR4	0.195005	7.03207e-11	4.82696	1.56179e-06	1.03352e-05	9.1504	-0.0951089	0.00159652	-0.119367	2.87139e-05
BRCA	SRSF7	apa_event_918	SRSF7	PM20D2	-0.187891	3.43624e-10	-6.56464	7.69611e-11	9.19881e-10	-8.57782	-0.0951089	0.00159652	0.264826	4.65479e-21
BRCA	SRSF7	apa_event_918	SRSF7	PMF1	-0.241202	5.18754e-16	-8.58319	2.76802e-17	6.44497e-16	-16.1449	-0.0951089	0.00159652	0.193702	8.54428e-12
BRCA	SRSF7	apa_event_918	SRSF7	PMF1-BGLAP	-0.167056	2.53307e-08	-5.82464	7.3137e-09	6.81387e-08	-1.35209	-0.0951089	0.00159652	0.0994817	0.000496427
BRCA	SRSF7	apa_event_918	SRSF7	PMPCA	-0.194004	8.82206e-11	-6.85337	1.14202e-11	1.50322e-10	-6.96548	-0.0951089	0.00159652	0.231317	2.62907e-16
BRCA	SRSF7	apa_event_918	SRSF7	PNKP	-0.156928	1.70549e-07	-5.27562	1.56429e-07	1.20863e-06	-6.16229	-0.0951089	0.00159652	0.114824	5.7434e-05
BRCA	SRSF7	apa_event_918	SRSF7	PNP	-0.321722	6.97268e-28	-11.4467	6.85983e-29	4.0729e-27	-24.0938	-0.0951089	0.00159652	0.293592	1.0173e-25
BRCA	SRSF7	apa_event_918	SRSF7	PNPO	0.19266	1.19425e-10	6.95889	5.58441e-12	7.61392e-11	21.2422	-0.0951089	0.00159652	-0.0788095	0.00584377
BRCA	SRSF7	apa_event_918	SRSF7	PNRC1	-0.197073	4.38304e-11	-5.49956	4.63411e-08	3.86539e-07	-26.1185	-0.0951089	0.00159652	0.148554	1.82161e-07
BRCA	SRSF7	apa_event_918	SRSF7	POFUT1	0.327544	6.74851e-29	11.614	1.18972e-29	7.46151e-28	20.5822	-0.0951089	0.00159652	-0.0891884	0.0018036
BRCA	SRSF7	apa_event_918	SRSF7	POFUT2	-0.13275	1.00837e-05	-4.60058	4.65255e-06	2.84473e-05	-3.07853	-0.0951089	0.00159652	0.135103	2.14023e-06
BRCA	SRSF7	apa_event_918	SRSF7	POLA2	-0.289753	1.06267e-22	-10.8834	2.15938e-26	1.06629e-24	-7.01471	-0.0951089	0.00159652	0.318952	2.69166e-30
BRCA	SRSF7	apa_event_918	SRSF7	POLD1	-0.321326	8.15846e-28	-12.1285	4.79643e-32	3.55979e-30	-11.9257	-0.0951089	0.00159652	0.334349	2.66937e-33
BRCA	SRSF7	apa_event_918	SRSF7	POLD2	-0.276982	8.32274e-21	-10.1035	4.19396e-23	1.60503e-21	-43.7605	-0.0951089	0.00159652	0.173709	9.79757e-10
BRCA	SRSF7	apa_event_918	SRSF7	POLE4	-0.23077	9.4553e-15	-7.62802	4.77945e-14	8.13329e-13	-18.0757	-0.0951089	0.00159652	0.13568	1.93448e-06
BRCA	SRSF7	apa_event_918	SRSF7	POLG	-0.123078	4.29309e-05	-4.44564	9.56045e-06	5.53528e-05	-4.49418	-0.0951089	0.00159652	0.155689	4.49403e-08
BRCA	SRSF7	apa_event_918	SRSF7	POLK	0.445254	1.24899e-54	16.3377	2.05973e-54	6.07844e-52	6.56441	-0.0951089	0.00159652	-0.0984226	0.000570177
BRCA	SRSF7	apa_event_918	SRSF7	POLN	0.211276	1.48277e-12	8.05519	1.87357e-15	3.66995e-14	1.02866	-0.0951089	0.00159652	-0.112263	8.39523e-05
BRCA	SRSF7	apa_event_918	SRSF7	POLR1C	-0.307687	1.57852e-25	-11.2032	8.48538e-28	4.65291e-26	-15.9139	-0.0951089	0.00159652	0.324461	2.3721e-31
BRCA	SRSF7	apa_event_918	SRSF7	POLR1E	-0.191434	1.57117e-10	-6.07778	1.62662e-09	1.6507e-08	-12.7167	-0.0951089	0.00159652	0.29161	2.22018e-25
BRCA	SRSF7	apa_event_918	SRSF7	POLR2F	-0.23254	5.83506e-15	-8.11551	1.17119e-15	2.34005e-14	-0.691356	-0.0951089	0.00159652	0.175926	5.94312e-10
BRCA	SRSF7	apa_event_918	SRSF7	POLR2G	-0.26228	9.55315e-19	-9.63123	3.2797e-21	1.07548e-19	-36.7066	-0.0951089	0.00159652	0.171585	1.57212e-09
BRCA	SRSF7	apa_event_918	SRSF7	POLR2H	-0.296223	1.0693e-23	-10.6202	2.92505e-25	1.32535e-23	-25.0458	-0.0951089	0.00159652	0.305785	7.29211e-28
[truncated: 1,152 more rows]

## Sheet: Supplementary Table S7
Table S7. SNP-regulated PAS that affect APA events in pan-cancer.
Key_Cancer	Key_Gene	rs_id	chr	Variant_Position	ref	alt	apa_event_id	pA_position	hexamers_ref	hexamers_alt	category
KIRC	WRNIP1	rs1059630	6	2785636	G	T	apa_event_10137	2785660	CAGAAA	CATAAA	create
GBM	ZNF276	rs1061646	16	89805977	G	A	apa_event_1723	89806013	AAGAAG	AAGAAA	create
TGCT	ZNF276	rs1061646	16	89805977	G	A	apa_event_1723	89805980	AAGAAG	AAGAAA	create
COAD	OPA1	rs1061648	3	193412672	A	G	apa_event_12491	193412701	AAGAAA	AAGAAG	interrupt
LIHC	TRAPPC8	rs11873080	18	29410068	G	A	apa_event_8413	29410051	AATACG	AATACA	create
BRCA	YIPF3	rs12399	6	43479844	T	C	apa_event_8689	43479813	ATTAAA	ATCAAA	interrupt
BRCA	POLR3B	rs13561	12	106903321	T	C	apa_event_2618	106903354	AATGAA	AACGAA	interrupt
LIHC	POLR3B	rs13561	12	106903321	T	C	apa_event_2618	106903351	AATGAA	AACGAA	interrupt
STAD	POLR3B	rs13561	12	106903321	T	C	apa_event_2618	106903349	AATGAA	AACGAA	interrupt
BRCA	PARP2	rs2700	14	20825965	A	C	apa_event_6448	20825978	ATTAAA	CTTAAA	interrupt
CHOL	PARP2	rs2700	14	20825965	A	C	apa_event_6448	20825980	ATTAAA	CTTAAA	interrupt
ESCA	ESRP1	rs7010722	8	95718733	A	T	apa_event_9434	95718754	GATAAA	GATATA	interrupt
OV	ESRP1	rs7010722	8	95718733	A	T	apa_event_9434	95718750	GATAAA	GATATA	interrupt

## Sheet: Supplementary Table S8
Table S8. Identified pharmacological information for related drugs of MAPK1
Gene	UniProtAcc	DrugBankID	Drug Name	Drug activity	Drug type
MAPK1	P28482	DB07788	(3R,5Z,8S,9S,11E)-8,9,16-TRIHYDROXY-14-METHOXY-3-METHYL-3,4,9,10-TETRAHYDRO-1H-2-BENZOXACYCLOTETRADECINE-1,7(8H)-DIONE	Mitogen-activated protein kinase 1	small molecule	experimental
MAPK1	P28482	DB07905	Hypothemycin	Mitogen-activated protein kinase 1	small molecule	experimental
MAPK1	P28482	DB08513	[4-({5-(AMINOCARBONYL)-4-[(3-METHYLPHENYL)AMINO]PYRIMIDIN-2-YL}AMINO)PHENYL]ACETIC ACID	Mitogen-activated protein kinase 1	small molecule	experimental
MAPK1	P28482	DB06195	Seliciclib	Mitogen-activated protein kinase 1	small molecule	investigational
MAPK1	P28482	DB07010	N-BENZYL-4-[4-(3-CHLOROPHENYL)-1H-PYRAZOL-3-YL]-1H-PYRROLE-2-CARBOXAMIDE	Mitogen-activated protein kinase 1	small molecule	experimental
MAPK1	P28482	DB07264	(S)-N-(1-(3-CHLORO-4-FLUOROPHENYL)-2-HYDROXYETHYL)-4-(4-(3-CHLOROPHENYL)-1H-PYRAZOL-3-YL)-1H-PYRROLE-2-CARBOXAMIDE	Mitogen-activated protein kinase 1	small molecule	experimental
MAPK1	P28482	DB06641	Perifosine	Mitogen-activated protein kinase 1	small molecule	investigational
MAPK1	P28482	DB07794	5-(2-PHENYLPYRAZOLO[1,5-A]PYRIDIN-3-YL)-1H-PYRAZOLO[3,4-C]PYRIDAZIN-3-AMINE	Mitogen-activated protein kinase 1	small molecule	experimental
MAPK1	P28482	DB08521	4-[4-(4-Fluorophenyl)-2-[4-[(R)-methylsulfinyl]phenyl]-1H-imidazol-5-yl]pyridine	Mitogen-activated protein kinase 1	small molecule	experimental
MAPK1	P28482	DB02116	Olomoucine	Mitogen-activated protein kinase 1	small molecule	experimental
MAPK1	P28482	DB02482	Phosphonothreonine	Mitogen-activated protein kinase 1	small molecule	experimental
MAPK1	P28482	DB13930	Ulixertinib	Mitogen-activated protein kinase 1	small molecule	investigational
MAPK1	P28482	DB04338	SB220025	Mitogen-activated protein kinase 1	small molecule	experimental
MAPK1	P28482	DB11120	Turpentine	Mitogen-activated protein kinase 1	small molecule	approved|experimental
MAPK1	P28482	DB06877	N,N-DIMETHYL-4-(4-PHENYL-1H-PYRAZOL-3-YL)-1H-PYRROLE-2-CARBOXAMIDE	Mitogen-activated protein kinase 1	small molecule	experimental
MAPK1	P28482	DB01169	Arsenic trioxide	Mitogen-activated protein kinase 1	small molecule	approved|investigational
MAPK1	P28482	DB02733	Purvalanol	Mitogen-activated protein kinase 1	small molecule	experimental
